# Supplementary material for: 4-Di­phenyl­phosphanyl-8-methyl-1,5-naphthyridine
Source: Acta Crystallogr Sect E Struct Rep Online. 2013 May 18;69(Pt 6):o928. doi: 10.1107/S1600536813013196 (PMC3685077; doi:10.1107/S1600536813013196)
Supplement: Supplementary file 1 [file e-69-0o928-sup1.cif]

##############################################################################
#                                                                            #
# This CIF contains the data in a paper accepted for publication in          #
# Acta Crystallographica Section E. It conforms to the requirements of       #
# Notes for Authors for Acta Crystallographica Section E, and has been       #
# peer reviewed under the auspices of the IUCr Commission on Journals.       #
#                                                                            #
# Full details of the Crystallographic Information File format               #
# are given in the paper "The Crystallographic Information File (CIF):       #
# a New Standard Archive File for Crystallography" by S. R. Hall, F. H.      #
# Allen and I. D. Brown [Acta Cryst. (1991), A47, 655-685].                  #
#                                                                            #
# The current version of the core CIF dictionary is obtainable from          #
# ftp://ftp.iucr.org/pub/cif_core.dic.                                       #
#                                                                            #
# Software is freely available for graphical display of the structure(s)     #
# in this CIF. For information consult the CIF software page                 #
# http://www.iucr.org/resources/cif/software.                                #
#                                                                            #
# This file may be used for bona fide research purposes within the           #
# scientific community so long as proper attribution is given to the journal # 
# article from which it was obtained.                                        #
#                                                                            #
##############################################################################
data_I
_audit_creation_method     SHELXL-97
_chemical_name_systematic
;
4-Diphenylphosphanyl-8-methyl-1,5-naphthyridine
;
_chemical_name_common     ?
_chemical_formula_moiety     'C21 H17 N2 P'
_chemical_formula_sum     'C21 H17 N2 P'
_chemical_formula_iupac     'C21 H17 N2 P'
_chemical_formula_weight     328.34
_chemical_melting_point     ?
_symmetry_cell_setting     triclinic
_symmetry_space_group_name_H-M     'P -1'
_symmetry_space_group_name_Hall     '-P 1'
loop_
    _symmetry_equiv_pos_as_xyz
    'x, y, z'
    '-x, -y, -z'
_cell_length_a     7.2320(14)
_cell_length_b     7.4470(15)
_cell_length_c     16.780(3)
_cell_angle_alpha     99.78(3)
_cell_angle_beta     93.35(3)
_cell_angle_gamma     98.58(3)
_cell_volume     877.4(3)
_cell_formula_units_Z     2
_cell_measurement_reflns_used     25
_cell_measurement_theta_min     10
_cell_measurement_theta_max     14
_cell_measurement_temperature     293(2)
_exptl_crystal_description     block
_exptl_crystal_colour     yellow
_exptl_crystal_size_max     0.30
_exptl_crystal_size_mid     0.20
_exptl_crystal_size_min     0.10
_exptl_crystal_density_diffrn     1.243
_exptl_crystal_density_meas     ?
_exptl_crystal_density_method     'not measured'
_exptl_crystal_F_000     344
_exptl_absorpt_coefficient_mu     0.160
_exptl_absorpt_correction_type     psi-scan
_exptl_absorpt_process_details     '(North <i>et al.</i>, 1968)'
_exptl_absorpt_correction_T_min     0.9536
_exptl_absorpt_correction_T_max     0.9842
_exptl_special_details
;
;
_diffrn_ambient_temperature     293(2)
_diffrn_radiation_type     MoK\a
_diffrn_radiation_wavelength     0.71073
_diffrn_radiation_source     'fine-focus sealed tube'
_diffrn_radiation_monochromator     graphite
_diffrn_measurement_device_type     'Enraf--Nonius CAD-4'
_diffrn_measurement_method     \w/2\q
_diffrn_detector_area_resol_mean     ?
_diffrn_reflns_number     3500
_diffrn_reflns_av_R_equivalents     0.0226
_diffrn_reflns_av_sigmaI/netI     0.0379
_diffrn_reflns_theta_min     1.24
_diffrn_reflns_theta_max     25.37
_diffrn_reflns_theta_full     25.37
_diffrn_measured_fraction_theta_max     1.000
_diffrn_measured_fraction_theta_full     1.000
_diffrn_reflns_limit_h_min     0
_diffrn_reflns_limit_h_max     8
_diffrn_reflns_limit_k_min     -8
_diffrn_reflns_limit_k_max     8
_diffrn_reflns_limit_l_min     -20
_diffrn_reflns_limit_l_max     20
_diffrn_standards_number     3
_diffrn_standards_interval_count     200
_diffrn_standards_interval_time     120
_diffrn_standards_decay_%     1
_refine_special_details
;
Refinement of <i>F</i>^2^ against ALL reflections. The weighted <i>R</i>-factor
<i>wR</i> and goodness of fit <i>S</i> are based on <i>F</i>^2^, conventional
<i>R</i>-factors <i>R</i> are based on <i>F</i>, with <i>F</i> set to zero for
negative <i>F</i>^2^. The threshold expression of <i>F</i>^2^ >
\s(<i>F</i>^2^) is used only for calculating <i>R</i>-factors(gt) <i>etc</i>.
and is not relevant to the choice of reflections for refinement.
<i>R</i>-factors based on <i>F</i>^2^ are statistically about twice as large
as those based on <i>F</i>, and <i>R</i>- factors based on ALL data will be
even larger.
;
_reflns_number_total     3224
_reflns_number_gt     2285
_reflns_threshold_expression     I>2\s(I)
_refine_ls_structure_factor_coef     Fsqd
_refine_ls_matrix_type     full
_refine_ls_R_factor_all     0.0803
_refine_ls_R_factor_gt     0.0502
_refine_ls_wR_factor_gt     0.1327
_refine_ls_wR_factor_ref     0.1545
_refine_ls_goodness_of_fit_ref     1.002
_refine_ls_restrained_S_all     1.002
_refine_ls_number_reflns     3224
_refine_ls_number_parameters     217
_refine_ls_number_restraints     0
_refine_ls_hydrogen_treatment     constr
_refine_ls_weighting_scheme     calc
_refine_ls_weighting_details
                 'calc w=1/[\s^2^(Fo^2^)+(0.0960P)^2^] where P=(Fo^2^+2Fc^2^)/3'
_atom_sites_solution_hydrogens     geom
_atom_sites_solution_primary     direct
_atom_sites_solution_secondary     difmap
_refine_ls_shift/su_max     0.001
_refine_ls_shift/su_mean     0.000
_refine_diff_density_max     0.168
_refine_diff_density_min     -0.230
_refine_ls_extinction_method     none
_refine_ls_extinction_coef     ?
loop_
    _atom_type_symbol
    _atom_type_description
    _atom_type_scat_dispersion_real
    _atom_type_scat_dispersion_imag
    _atom_type_scat_source
    'C' 'C' 0.0033 0.0016
                         'International Tables Vol C Tables 4.2.6.8 and 6.1.1.4'
    'H' 'H' 0.0000 0.0000
                         'International Tables Vol C Tables 4.2.6.8 and 6.1.1.4'
    'N' 'N' 0.0061 0.0033
                         'International Tables Vol C Tables 4.2.6.8 and 6.1.1.4'
    'P' 'P' 0.1023 0.0942
                         'International Tables Vol C Tables 4.2.6.8 and 6.1.1.4'
_computing_data_collection     'CAD-4 EXPRESS (Enraf--Nonius, 1994)'
_computing_cell_refinement     'CAD-4 EXPRESS (Enraf--Nonius, 1994)'
_computing_data_reduction     'XCAD4 (Harms & Wocadlo, 1995)'
_computing_structure_solution     'SHELXS97 (Sheldrick, 2008)'
_computing_structure_refinement     'SHELXL97 (Sheldrick, 2008)'
_computing_molecular_graphics     'SHELXTL (Sheldrick, 2008)'
_computing_publication_material     'SHELXTL (Sheldrick, 2008)'
loop_
    _atom_site_type_symbol
    _atom_site_label
    _atom_site_fract_x
    _atom_site_fract_y
    _atom_site_fract_z
    _atom_site_U_iso_or_equiv
    _atom_site_adp_type
    _atom_site_calc_flag
    _atom_site_refinement_flags
    _atom_site_occupancy
    _atom_site_symmetry_multiplicity
    _atom_site_disorder_assembly
    _atom_site_disorder_group
    P P 0.18105(10) 0.17196(9) 0.71974(4) 0.0529(2) Uani d . 1 1 . .
    N N1 0.2284(3) 0.3164(3) 0.89550(13) 0.0603(6) Uani d . 1 1 . .
    C C1 -0.0068(5) -0.0965(4) 0.59708(17) 0.0711(8) Uani d . 1 1 . .
    H H1B -0.1116 -0.0650 0.6223 0.085 Uiso calc R 1 1 . .
    N N2 0.2453(3) -0.1579(3) 0.92992(13) 0.0569(6) Uani d . 1 1 . .
    C C2 -0.0308(6) -0.2312(5) 0.5287(2) 0.0906(11) Uani d . 1 1 . .
    H H2B -0.1507 -0.2917 0.5087 0.109 Uiso calc R 1 1 . .
    C C3 0.1213(7) -0.2762(5) 0.4901(2) 0.0976(13) Uani d . 1 1 . .
    H H3A 0.1048 -0.3655 0.4432 0.117 Uiso calc R 1 1 . .
    C C4 0.2974(6) -0.1907(5) 0.5202(2) 0.0914(11) Uani d . 1 1 . .
    H H4A 0.4009 -0.2230 0.4942 0.110 Uiso calc R 1 1 . .
    C C5 0.3227(5) -0.0553(4) 0.58980(18) 0.0734(8) Uani d . 1 1 . .
    H H5A 0.4433 0.0028 0.6098 0.088 Uiso calc R 1 1 . .
    C C6 0.1710(4) -0.0060(3) 0.62951(15) 0.0579(7) Uani d . 1 1 . .
    C C7 0.4103(3) 0.3111(3) 0.71826(14) 0.0501(6) Uani d . 1 1 . .
    C C8 0.5758(4) 0.2855(4) 0.75679(17) 0.0644(7) Uani d . 1 1 . .
    H H8A 0.5754 0.1889 0.7854 0.077 Uiso calc R 1 1 . .
    C C9 0.7416(4) 0.4013(4) 0.75339(19) 0.0757(8) Uani d . 1 1 . .
    H H9A 0.8516 0.3842 0.7806 0.091 Uiso calc R 1 1 . .
    C C10 0.7445(5) 0.5412(4) 0.7101(2) 0.0822(10) Uani d . 1 1 . .
    H H10A 0.8568 0.6181 0.7071 0.099 Uiso calc R 1 1 . .
    C C11 0.5835(5) 0.5682(4) 0.6713(2) 0.0844(10) Uani d . 1 1 . .
    H H11A 0.5859 0.6635 0.6419 0.101 Uiso calc R 1 1 . .
    C C12 0.4175(4) 0.4557(3) 0.67539(17) 0.0652(7) Uani d . 1 1 . .
    H H12A 0.3080 0.4764 0.6491 0.078 Uiso calc R 1 1 . .
    C C13 0.2210(3) 0.0390(3) 0.79998(14) 0.0476(6) Uani d . 1 1 . .
    C C14 0.2313(3) 0.1306(3) 0.88168(14) 0.0468(6) Uani d . 1 1 . .
    C C15 0.2393(5) 0.3962(4) 0.97172(18) 0.0744(9) Uani d . 1 1 . .
    H H15A 0.2379 0.5226 0.9827 0.089 Uiso calc R 1 1 . .
    C C16 0.2527(4) 0.3065(4) 1.03778(18) 0.0736(8) Uani d . 1 1 . .
    H H16A 0.2609 0.3736 1.0903 0.088 Uiso calc R 1 1 . .
    C C17 0.2539(3) 0.1222(4) 1.02590(15) 0.0557(6) Uani d . 1 1 . .
    C C18 0.2437(3) 0.0284(3) 0.94493(15) 0.0478(6) Uani d . 1 1 . .
    C C19 0.2366(4) -0.2382(3) 0.85361(17) 0.0638(7) Uani d . 1 1 . .
    H H19A 0.2389 -0.3645 0.8426 0.077 Uiso calc R 1 1 . .
    C C20 0.2241(4) -0.1471(3) 0.78760(16) 0.0576(6) Uani d . 1 1 . .
    H H20A 0.2179 -0.2133 0.7350 0.069 Uiso calc R 1 1 . .
    C C21 0.2657(4) 0.0179(4) 1.09549(16) 0.0724(8) Uani d . 1 1 . .
    H H21A 0.2718 0.1022 1.1460 0.109 Uiso calc R 1 1 . .
    H H21B 0.3761 -0.0394 1.0935 0.109 Uiso calc R 1 1 . .
    H H21C 0.1565 -0.0752 1.0911 0.109 Uiso calc R 1 1 . .
loop_
    _atom_site_aniso_label
    _atom_site_aniso_U_11
    _atom_site_aniso_U_22
    _atom_site_aniso_U_33
    _atom_site_aniso_U_12
    _atom_site_aniso_U_13
    _atom_site_aniso_U_23
    P 0.0594(4) 0.0457(4) 0.0574(4) 0.0135(3) 0.0070(3) 0.0149(3)
    N1 0.0850(16) 0.0364(11) 0.0630(14) 0.0140(10) 0.0175(12) 0.0113(10)
    C1 0.086(2) 0.0568(16) 0.0678(18) -0.0071(15) -0.0020(16) 0.0218(14)
    N2 0.0624(14) 0.0436(11) 0.0676(14) 0.0070(10) 0.0070(11) 0.0191(10)
    C2 0.124(3) 0.066(2) 0.070(2) -0.022(2) -0.013(2) 0.0194(17)
    C3 0.166(4) 0.0558(19) 0.061(2) -0.009(2) 0.003(2) 0.0081(15)
    C4 0.136(3) 0.065(2) 0.077(2) 0.024(2) 0.029(2) 0.0121(17)
    C5 0.091(2) 0.0604(17) 0.0681(18) 0.0135(15) 0.0148(16) 0.0055(14)
    C6 0.0759(18) 0.0475(14) 0.0505(14) 0.0035(13) 0.0023(13) 0.0162(11)
    C7 0.0615(15) 0.0364(12) 0.0539(14) 0.0121(11) 0.0124(12) 0.0061(10)
    C8 0.0623(17) 0.0624(17) 0.0735(18) 0.0144(14) 0.0100(14) 0.0214(14)
    C9 0.0608(18) 0.087(2) 0.076(2) 0.0133(16) 0.0077(15) 0.0024(17)
    C10 0.082(2) 0.069(2) 0.088(2) -0.0125(17) 0.0211(19) 0.0113(17)
    C11 0.100(3) 0.0589(18) 0.096(2) -0.0019(17) 0.017(2) 0.0296(17)
    C12 0.0796(19) 0.0476(14) 0.0709(18) 0.0105(14) 0.0071(14) 0.0175(13)
    C13 0.0499(14) 0.0399(12) 0.0547(14) 0.0068(10) 0.0084(11) 0.0121(10)
    C14 0.0460(13) 0.0402(12) 0.0560(14) 0.0065(10) 0.0102(11) 0.0121(10)
    C15 0.113(3) 0.0438(15) 0.0681(18) 0.0187(15) 0.0194(17) 0.0057(13)
    C16 0.098(2) 0.0628(18) 0.0591(17) 0.0169(16) 0.0137(16) 0.0018(14)
    C17 0.0519(15) 0.0614(16) 0.0563(15) 0.0096(12) 0.0090(12) 0.0152(12)
    C18 0.0437(13) 0.0456(13) 0.0576(14) 0.0082(10) 0.0116(11) 0.0158(11)
    C19 0.082(2) 0.0361(13) 0.0733(18) 0.0077(12) 0.0043(15) 0.0130(12)
    C20 0.0713(17) 0.0409(13) 0.0591(15) 0.0070(12) 0.0045(13) 0.0072(11)
    C21 0.0725(19) 0.090(2) 0.0609(17) 0.0143(16) 0.0112(14) 0.0279(15)
_geom_special_details
;
All e.s.d.'s (except the e.s.d. in the dihedral angle between two l.s. planes)
are estimated using the full covariance matrix. The cell e.s.d.'s are taken
into account individually in the estimation of e.s.d.'s in distances, angles
and torsion angles; correlations between e.s.d.'s in cell parameters are only
used when they are defined by crystal symmetry. An approximate (isotropic)
treatment of cell e.s.d.'s is used for estimating e.s.d.'s involving l.s.
planes.
;
loop_
    _geom_bond_atom_site_label_1
    _geom_bond_atom_site_label_2
    _geom_bond_site_symmetry_2
    _geom_bond_distance
    _geom_bond_publ_flag
    P C7 . 1.823(3) n
    P C6 . 1.825(3) n
    P C13 . 1.836(2) n
    N1 C15 . 1.308(3) n
    N1 C14 . 1.367(3) n
    C1 C2 . 1.374(4) ?
    C1 C6 . 1.392(4) ?
    C1 H1B . 0.9300 ?
    N2 C19 . 1.312(3) n
    N2 C18 . 1.369(3) n
    C2 C3 . 1.364(5) ?
    C2 H2B . 0.9300 ?
    C3 C4 . 1.362(5) ?
    C3 H3A . 0.9300 ?
    C4 C5 . 1.391(4) ?
    C4 H4A . 0.9300 ?
    C5 C6 . 1.380(4) ?
    C5 H5A . 0.9300 ?
    C7 C8 . 1.381(4) ?
    C7 C12 . 1.390(3) ?
    C8 C9 . 1.379(4) ?
    C8 H8A . 0.9300 ?
    C9 C10 . 1.367(4) ?
    C9 H9A . 0.9300 ?
    C10 C11 . 1.358(5) ?
    C10 H10A . 0.9300 ?
    C11 C12 . 1.369(4) ?
    C11 H11A . 0.9300 ?
    C12 H12A . 0.9300 ?
    C13 C20 . 1.370(3) ?
    C13 C14 . 1.416(3) ?
    C14 C18 . 1.413(3) ?
    C15 C16 . 1.394(4) ?
    C15 H15A . 0.9300 ?
    C16 C17 . 1.355(4) ?
    C16 H16A . 0.9300 ?
    C17 C18 . 1.411(3) ?
    C17 C21 . 1.513(3) ?
    C19 C20 . 1.399(3) ?
    C19 H19A . 0.9300 ?
    C20 H20A . 0.9300 ?
    C21 H21A . 0.9600 ?
    C21 H21B . 0.9600 ?
    C21 H21C . 0.9600 ?
loop_
    _geom_angle_atom_site_label_1
    _geom_angle_atom_site_label_2
    _geom_angle_atom_site_label_3
    _geom_angle_site_symmetry_1
    _geom_angle_site_symmetry_3
    _geom_angle
    _geom_angle_publ_flag
    C7 P C6 . . 102.31(12) n
    C7 P C13 . . 102.97(11) n
    C6 P C13 . . 100.69(11) n
    C15 N1 C14 . . 115.8(2) n
    C2 C1 C6 . . 121.5(3) ?
    C2 C1 H1B . . 119.3 ?
    C6 C1 H1B . . 119.3 ?
    C19 N2 C18 . . 116.9(2) n
    C3 C2 C1 . . 119.9(3) ?
    C3 C2 H2B . . 120.0 ?
    C1 C2 H2B . . 120.0 ?
    C4 C3 C2 . . 120.2(3) ?
    C4 C3 H3A . . 119.9 ?
    C2 C3 H3A . . 119.9 ?
    C3 C4 C5 . . 120.1(4) ?
    C3 C4 H4A . . 119.9 ?
    C5 C4 H4A . . 119.9 ?
    C6 C5 C4 . . 120.8(3) ?
    C6 C5 H5A . . 119.6 ?
    C4 C5 H5A . . 119.6 ?
    C5 C6 C1 . . 117.5(3) ?
    C5 C6 P . . 125.9(2) ?
    C1 C6 P . . 116.6(2) ?
    C8 C7 C12 . . 117.7(2) ?
    C8 C7 P . . 125.38(19) ?
    C12 C7 P . . 116.9(2) ?
    C9 C8 C7 . . 120.8(3) ?
    C9 C8 H8A . . 119.6 ?
    C7 C8 H8A . . 119.6 ?
    C10 C9 C8 . . 120.1(3) ?
    C10 C9 H9A . . 120.0 ?
    C8 C9 H9A . . 120.0 ?
    C11 C10 C9 . . 120.0(3) ?
    C11 C10 H10A . . 120.0 ?
    C9 C10 H10A . . 120.0 ?
    C10 C11 C12 . . 120.4(3) ?
    C10 C11 H11A . . 119.8 ?
    C12 C11 H11A . . 119.8 ?
    C11 C12 C7 . . 121.0(3) ?
    C11 C12 H12A . . 119.5 ?
    C7 C12 H12A . . 119.5 ?
    C20 C13 C14 . . 116.6(2) ?
    C20 C13 P . . 125.1(2) ?
    C14 C13 P . . 117.97(16) ?
    N1 C14 C18 . . 122.9(2) ?
    N1 C14 C13 . . 117.7(2) ?
    C18 C14 C13 . . 119.5(2) ?
    N1 C15 C16 . . 125.1(2) ?
    N1 C15 H15A . . 117.4 ?
    C16 C15 H15A . . 117.4 ?
    C17 C16 C15 . . 120.3(3) ?
    C17 C16 H16A . . 119.8 ?
    C15 C16 H16A . . 119.8 ?
    C16 C17 C18 . . 117.2(2) ?
    C16 C17 C21 . . 122.4(3) ?
    C18 C17 C21 . . 120.4(2) ?
    N2 C18 C17 . . 119.3(2) ?
    N2 C18 C14 . . 122.1(2) ?
    C17 C18 C14 . . 118.6(2) ?
    N2 C19 C20 . . 124.6(2) ?
    N2 C19 H19A . . 117.7 ?
    C20 C19 H19A . . 117.7 ?
    C13 C20 C19 . . 120.4(2) ?
    C13 C20 H20A . . 119.8 ?
    C19 C20 H20A . . 119.8 ?
    C17 C21 H21A . . 109.5 ?
    C17 C21 H21B . . 109.5 ?
    H21A C21 H21B . . 109.5 ?
    C17 C21 H21C . . 109.5 ?
    H21A C21 H21C . . 109.5 ?
    H21B C21 H21C . . 109.5 ?
loop_
    _geom_torsion_atom_site_label_1
    _geom_torsion_atom_site_label_2
    _geom_torsion_atom_site_label_3
    _geom_torsion_atom_site_label_4
    _geom_torsion_site_symmetry_1
    _geom_torsion_site_symmetry_2
    _geom_torsion_site_symmetry_3
    _geom_torsion_site_symmetry_4
    _geom_torsion
    _geom_torsion_publ_flag
    C6 C1 C2 C3 . . . . -1.3(5) ?
    C1 C2 C3 C4 . . . . 1.4(5) ?
    C2 C3 C4 C5 . . . . -0.9(5) ?
    C3 C4 C5 C6 . . . . 0.3(5) ?
    C4 C5 C6 C1 . . . . -0.2(4) ?
    C4 C5 C6 P . . . . -178.5(2) ?
    C2 C1 C6 C5 . . . . 0.7(4) ?
    C2 C1 C6 P . . . . 179.2(2) ?
    C7 P C6 C5 . . . . 19.7(3) ?
    C13 P C6 C5 . . . . -86.2(2) ?
    C7 P C6 C1 . . . . -158.59(19) ?
    C13 P C6 C1 . . . . 95.5(2) ?
    C6 P C7 C8 . . . . -91.8(2) ?
    C13 P C7 C8 . . . . 12.4(2) ?
    C6 P C7 C12 . . . . 88.9(2) ?
    C13 P C7 C12 . . . . -166.89(19) ?
    C12 C7 C8 C9 . . . . 0.7(4) ?
    P C7 C8 C9 . . . . -178.5(2) ?
    C7 C8 C9 C10 . . . . -1.4(4) ?
    C8 C9 C10 C11 . . . . 1.0(5) ?
    C9 C10 C11 C12 . . . . 0.0(5) ?
    C10 C11 C12 C7 . . . . -0.7(5) ?
    C8 C7 C12 C11 . . . . 0.3(4) ?
    P C7 C12 C11 . . . . 179.6(2) ?
    C7 P C13 C20 . . . . -110.0(2) ?
    C6 P C13 C20 . . . . -4.6(3) ?
    C7 P C13 C14 . . . . 76.6(2) ?
    C6 P C13 C14 . . . . -178.00(19) ?
    C15 N1 C14 C18 . . . . 0.5(4) ?
    C15 N1 C14 C13 . . . . -179.6(2) ?
    C20 C13 C14 N1 . . . . -180.0(2) ?
    P C13 C14 N1 . . . . -6.0(3) ?
    C20 C13 C14 C18 . . . . -0.1(3) ?
    P C13 C14 C18 . . . . 173.91(17) ?
    C14 N1 C15 C16 . . . . -0.2(5) ?
    N1 C15 C16 C17 . . . . -0.5(5) ?
    C15 C16 C17 C18 . . . . 0.9(4) ?
    C15 C16 C17 C21 . . . . -179.2(3) ?
    C19 N2 C18 C17 . . . . -179.6(2) ?
    C19 N2 C18 C14 . . . . 0.7(3) ?
    C16 C17 C18 N2 . . . . 179.7(2) ?
    C21 C17 C18 N2 . . . . -0.2(3) ?
    C16 C17 C18 C14 . . . . -0.6(4) ?
    C21 C17 C18 C14 . . . . 179.5(2) ?
    N1 C14 C18 N2 . . . . 179.6(2) ?
    C13 C14 C18 N2 . . . . -0.3(3) ?
    N1 C14 C18 C17 . . . . -0.1(4) ?
    C13 C14 C18 C17 . . . . 180.0(2) ?
    C18 N2 C19 C20 . . . . -0.7(4) ?
    C14 C13 C20 C19 . . . . 0.1(4) ?
    P C13 C20 C19 . . . . -173.4(2) ?
    N2 C19 C20 C13 . . . . 0.3(4) ?
data_global
_journal_date_recd_electronic     2013-05-08
_journal_date_accepted     2013-05-14
_journal_name_full     'Acta Crystallographica, Section E'
_journal_year     2013
_journal_volume     69
_journal_issue      6
_journal_page_first     o928
_journal_page_last     o928
_journal_paper_category     QO
_journal_paper_doi     10.1107/S1600536813013196
_journal_coeditor_code     HB7082
_publ_contact_author_name     'Professor Hong-Jun Zhu'
_publ_contact_author_address
;
'Hong-Jun Zhu'
Department of Applied Chemistry
College of Science
Nanjing University of Technology
Nanjing 210009
People's Republic of China
;
_publ_contact_author_email     'zhuhjnjut@hotmail.com'
_publ_contact_author_fax     '86-25-83587443'
_publ_contact_author_phone     '86-25-83172358'
_publ_section_title
;
4-Diphenylphosphanyl-8-methyl-1,5-naphthyridine
;
loop_
    _publ_author_name
    _publ_author_address
    'Chen Chen'
;
Department of Applied Chemistry
College of Science
Nanjing University of Technology
Nanjing 210009
People's Republic of China
;
    'Kun-Yan Wang'
;
Department of Applied Chemistry
College of Science
Nanjing University of Technology
Nanjing 210009
People's Republic of China
;
    'Jin-Fang Liu'
;
Department of Applied Chemistry
College of Science
Nanjing University of Technology
Nanjing 210009
People's Republic of China
;
    'Dan-Feng Wang'
;
Department of Applied Chemistry
College of Science
Nanjing University of Technology
Nanjing 210009
People's Republic of China
;
    'Hong-Jun Zhu'
;
Department of Applied Chemistry
College of Science
Nanjing University of Technology
Nanjing 210009
People's Republic of China
;
