# Supplementary material for: 4-Di­phenyl­phosphanyl-8-methyl-1,5-naphthyridine
Source: Acta Crystallogr Sect E Struct Rep Online. 2013 May 18;69(Pt 6):o928. doi: 10.1107/S1600536813013196 (PMC3685077; doi:10.1107/S1600536813013196)
Supplement: Supplementary file 2 [file e-69-0o928-Isup2.hkl]

# 
# h,k,l, Fc-squared, Fo-squared, sigma(Fo-squared) and status flag 
# 
data_I
_shelx_title ' X in P-1' 
_shelx_refln_list_code          4 
_shelx_F_calc_maximum      109.83 
_exptl_crystal_F_000       344.00 
_reflns_d_resolution_high  0.8294 
 
loop_ 
 _symmetry_equiv_pos_as_xyz 
 'x, y, z' 
 '-x, -y, -z' 
 
_cell_length_a     7.2320 
_cell_length_b     7.4470 
_cell_length_c    16.7800 
_cell_angle_alpha  99.780 
_cell_angle_beta   93.350 
_cell_angle_gamma  98.580 
 
_shelx_F_squared_multiplier     1.000 
 
loop_ 
 _refln_index_h 
 _refln_index_k 
 _refln_index_l 
 _refln_F_squared_calc 
 _refln_F_squared_meas 
 _refln_F_squared_sigma 
 _refln_observed_status 
   1   0   0       35.09       35.94      0.86 o 
   2   0   0    12063.38    10322.91     78.90 o 
   3   0   0      395.57      398.97      4.85 o 
   4   0   0     1266.07     1212.43      9.90 o 
   5   0   0      490.69      449.90      7.25 o 
   6   0   0      160.83      138.21      4.93 o 
   7   0   0        0.05       -2.13      2.55 o 
   8   0   0        3.38        1.88      2.75 o 
  -8   1   0        2.95        3.35      2.91 o 
  -7   1   0        0.62        2.23      2.38 o 
  -6   1   0      113.58      107.90      4.65 o 
  -5   1   0       14.28       13.33      2.33 o 
  -4   1   0        0.83       -0.71      1.49 o 
  -3   1   0      152.95      153.00      3.14 o 
  -2   1   0      456.76      511.73      4.46 o 
  -1   1   0     3088.42     2711.08     32.36 o 
   0   1   0     1834.66     1804.61     16.24 o 
   1   1   0      147.48      170.88      2.23 o 
   2   1   0     1844.65     1793.85     35.99 o 
   3   1   0        1.64        5.05      1.44 o 
   4   1   0      532.11      535.69      6.83 o 
   5   1   0       20.95       26.73      2.67 o 
   6   1   0        1.26        3.04      2.42 o 
   7   1   0       29.30       29.10      3.43 o 
   8   1   0        0.10        1.77      3.11 o 
  -8   2   0        8.93       10.24      3.36 o 
  -7   2   0       11.66       14.60      2.84 o 
  -6   2   0        0.12        4.75      2.15 o 
  -5   2   0       93.69       93.77      3.65 o 
  -4   2   0        3.22        1.79      1.59 o 
  -3   2   0       31.82       22.78      1.69 o 
  -2   2   0      526.67      539.34      5.02 o 
  -1   2   0      451.20      472.78      4.24 o 
   0   2   0       93.57      102.24      2.59 o 
   1   2   0       14.32       12.37      1.15 o 
   2   2   0      889.75     1024.41      7.45 o 
   3   2   0       88.50       97.45      2.92 o 
   4   2   0       48.68       49.66      2.82 o 
   5   2   0        0.74       -0.96      2.11 o 
   6   2   0       13.31        8.26      2.77 o 
   7   2   0        4.75        2.99      2.79 o 
   8   2   0        2.66       -2.25      3.11 o 
  -8   3   0        2.15        7.40      2.64 o 
  -7   3   0        4.66        5.81      2.57 o 
  -6   3   0       26.95       27.05      2.86 o 
  -5   3   0       13.33        9.51      2.48 o 
  -4   3   0       95.05      102.10      3.53 o 
  -3   3   0        5.63        5.58      1.39 o 
  -2   3   0        5.43        5.66      1.35 o 
  -1   3   0      219.96      281.66      4.04 o 
   0   3   0       23.32       19.89      1.02 o 
   1   3   0      767.55      879.01      7.23 o 
   2   3   0       83.25       81.92      2.77 o 
   3   3   0       57.33       53.96      2.69 o 
   4   3   0        7.90       12.44      2.32 o 
   5   3   0      110.64      104.67      4.43 o 
   6   3   0       10.94       16.75      2.77 o 
   7   3   0       15.75       18.28      3.31 o 
  -8   4   0        7.94       10.98      2.99 o 
  -7   4   0       39.69       36.70      3.57 o 
  -6   4   0        0.04        0.39      2.18 o 
  -5   4   0       92.22       82.45      3.79 o 
  -4   4   0        0.86        1.62      1.91 o 
  -3   4   0      228.83      256.35      5.19 o 
  -2   4   0       34.99       43.11      2.33 o 
  -1   4   0        2.56        9.14      1.71 o 
   0   4   0        0.43        2.84      0.91 o 
   1   4   0       46.18       66.87      2.79 o 
   2   4   0      111.54      123.46      3.68 o 
   3   4   0      199.50      203.56      5.24 o 
   4   4   0       82.23       73.37      3.73 o 
   5   4   0       71.02       76.65      4.22 o 
   6   4   0        0.63        2.10      2.74 o 
   7   4   0       23.61       28.36      3.65 o 
  -7   5   0       26.06       25.65      3.48 o 
  -6   5   0       11.57       10.56      2.79 o 
  -5   5   0       45.00       47.64      3.58 o 
  -4   5   0       32.08       33.42      2.92 o 
  -3   5   0       45.12       52.16      3.06 o 
  -2   5   0      343.33      349.22      6.24 o 
  -1   5   0        0.01        0.46      1.84 o 
   0   5   0       30.32       31.48      3.28 o 
   1   5   0       49.75       40.67      2.81 o 
   2   5   0        8.19        5.85      2.32 o 
   3   5   0       26.86       27.09      2.82 o 
   4   5   0        5.12        8.89      2.26 o 
   5   5   0       21.28       17.76      2.91 o 
   6   5   0        4.43        2.53      2.70 o 
  -7   6   0        0.04        4.38      2.75 o 
  -6   6   0        8.65        7.91      3.09 o 
  -5   6   0       23.23       20.02      3.09 o 
  -4   6   0        0.58       -2.37      2.37 o 
  -3   6   0      117.71      112.31      4.44 o 
  -2   6   0       38.54       32.44      3.04 o 
  -1   6   0        4.83        3.90      2.37 o 
   0   6   0      121.02      111.05      3.05 o 
   1   6   0       20.64       23.40      2.99 o 
   2   6   0      305.13      300.06      7.05 o 
   3   6   0       77.45       88.73      4.41 o 
   4   6   0        0.78       -0.64      2.48 o 
   5   6   0       13.23        7.57      3.16 o 
  -6   7   0        0.18       -2.89      2.89 o 
  -5   7   0       26.36       24.43      3.58 o 
  -4   7   0       45.10       41.23      3.87 o 
  -3   7   0       59.38       58.20      4.12 o 
  -2   7   0        8.17        8.53      2.67 o 
  -1   7   0       79.06       79.76      4.07 o 
   0   7   0      131.36      133.53      3.76 o 
   1   7   0      107.39       92.06      4.98 o 
   2   7   0       61.99       69.81      4.26 o 
   3   7   0        7.36        6.24      3.01 o 
   4   7   0       33.84       31.95      4.04 o 
  -4   8   0        0.14        1.59      2.77 o 
  -3   8   0        7.83        7.27      2.79 o 
  -2   8   0        9.55       13.15      2.79 o 
  -1   8   0       28.45       26.63      3.46 o 
   0   8   0       15.45       17.99      2.34 o 
   1   8   0        0.94        1.39      2.97 o 
   2   8   0        3.74        5.68      2.59 o 
  -2  -8   1        0.10        1.99      2.62 o 
  -1  -8   1       19.21       21.36      3.36 o 
   0  -8   1        3.68        5.67      2.05 o 
   1  -8   1       14.81       16.64      2.86 o 
   2  -8   1        0.17       -2.60      2.79 o 
   3  -8   1        3.45        4.68      3.19 o 
   4  -8   1        7.44        7.22      3.11 o 
   5  -8   1        0.05        3.57      2.81 o 
  -4  -7   1       21.66       13.21      3.77 o 
  -3  -7   1       82.87       70.38      4.93 o 
  -2  -7   1       21.65       11.00      3.31 o 
  -1  -7   1       23.94       25.01      3.18 o 
   0  -7   1       31.35       35.58      2.20 o 
   1  -7   1       11.41        9.95      2.53 o 
   2  -7   1        2.97        4.22      2.42 o 
   3  -7   1       19.82       22.10      2.86 o 
   4  -7   1       24.13       25.82      3.36 o 
   5  -7   1       52.41       51.35      4.09 o 
   6  -7   1        2.00        5.97      2.75 o 
  -5  -6   1        0.69       -2.89      2.89 o 
  -4  -6   1       42.07       45.91      3.79 o 
  -3  -6   1       30.54       30.55      3.26 o 
  -2  -6   1       19.06       23.96      2.72 o 
  -1  -6   1      262.55      274.72      6.54 o 
   0  -6   1       29.40       33.43      2.15 o 
   1  -6   1      138.10      128.90      4.68 o 
   2  -6   1       45.69       43.38      3.26 o 
   3  -6   1       11.84       12.50      2.38 o 
   4  -6   1       89.46       91.47      4.48 o 
   5  -6   1        1.48        0.15      2.65 o 
   6  -6   1        2.06        1.28      2.65 o 
   7  -6   1       15.21       14.38      3.84 o 
  -6  -5   1        1.44       -0.71      2.89 o 
  -5  -5   1       20.37       19.74      3.23 o 
  -4  -5   1        9.66        9.60      2.38 o 
  -3  -5   1        7.66        6.51      2.35 o 
  -2  -5   1      108.30      115.20      4.06 o 
  -1  -5   1        5.16        6.86      1.96 o 
   0  -5   1       37.18       37.90      1.84 o 
   1  -5   1      157.73      165.67      4.33 o 
   2  -5   1       99.31       98.69      3.65 o 
   3  -5   1       43.79       44.02      2.97 o 
   4  -5   1       49.92       50.32      3.31 o 
   5  -5   1       12.67       10.95      2.92 o 
   6  -5   1       27.65       29.91      3.19 o 
   7  -5   1       24.61       24.79      3.60 o 
  -7  -4   1        4.74        3.90      3.01 o 
  -6  -4   1       51.67       47.79      3.89 o 
  -5  -4   1       10.48        5.44      2.57 o 
  -4  -4   1       14.88       19.53      2.42 o 
  -3  -4   1        8.10        9.85      2.15 o 
  -2  -4   1       15.44       20.68      2.06 o 
  -1  -4   1       96.80      124.90      3.41 o 
   0  -4   1      282.22      337.92      3.67 o 
   1  -4   1      639.04      736.58      7.28 o 
   2  -4   1       43.67       56.58      2.55 o 
   3  -4   1       90.49       85.94      3.28 o 
   4  -4   1       42.86       42.79      2.82 o 
   5  -4   1       20.01       23.94      2.72 o 
   6  -4   1      120.86      118.78      4.87 o 
   7  -4   1        2.58        5.71      2.74 o 
   8  -4   1       12.11       11.54      3.53 o 
  -7  -3   1       28.30       23.05      3.62 o 
  -6  -3   1        0.87       -2.43      2.43 o 
  -5  -3   1        9.81        8.85      2.70 o 
  -4  -3   1       66.62       66.22      3.31 o 
  -3  -3   1      132.49      142.69      3.95 o 
  -2  -3   1      164.72      190.58      3.92 o 
  -1  -3   1        3.22        7.77      1.32 o 
   0  -3   1      281.60      283.51      7.11 o 
   1  -3   1      155.44      153.40      3.02 o 
   2  -3   1       28.16       22.80      1.52 o 
   3  -3   1        0.03        2.89      1.32 o 
   4  -3   1      107.18       94.48      3.31 o 
   5  -3   1       69.10       66.83      3.33 o 
   6  -3   1        0.46       -2.20      2.21 o 
   7  -3   1        5.90        3.94      2.89 o 
   8  -3   1       11.92       10.71      3.04 o 
  -8  -2   1       10.33       11.32      3.23 o 
  -7  -2   1        6.59        5.00      2.79 o 
  -6  -2   1        8.64        9.89      2.42 o 
  -5  -2   1       15.06       17.29      2.70 o 
  -4  -2   1        0.03        0.34      1.71 o 
  -3  -2   1        0.23       -0.27      1.40 o 
  -2  -2   1      877.31      934.26      7.08 o 
  -1  -2   1      633.60      639.14      5.17 o 
   0  -2   1      205.46      249.51      2.47 o 
   1  -2   1      335.31      334.47      3.63 o 
   2  -2   1      337.30      348.14      4.12 o 
   3  -2   1     1295.90     1316.66      9.06 o 
   4  -2   1      140.54      132.25      3.55 o 
   5  -2   1       44.74       48.43      3.02 o 
   6  -2   1      131.74      139.71      4.93 o 
   7  -2   1        0.59       -1.27      2.55 o 
   8  -2   1        5.63        2.20      3.13 o 
  -8  -1   1       54.82       41.30      4.77 o 
  -7  -1   1        0.01        4.41      2.53 o 
  -6  -1   1      146.84      137.01      5.00 o 
  -5  -1   1      166.31      151.98      4.63 o 
  -4  -1   1      439.66      416.46      6.02 o 
  -3  -1   1     2107.03     1956.48     45.29 o 
  -2  -1   1      752.92      811.57      5.86 o 
  -1  -1   1     6777.48     6446.59     53.72 o 
   0  -1   1      216.94      257.21      1.88 o 
   1  -1   1     6067.98     5468.54     46.49 o 
   2  -1   1        3.20        4.19      1.03 o 
   3  -1   1      501.27      530.91      5.53 o 
   4  -1   1       79.21       84.36      2.92 o 
   5  -1   1       23.86       24.62      2.35 o 
   6  -1   1       73.13       74.23      3.87 o 
   7  -1   1        9.38        4.63      2.59 o 
   8  -1   1       14.59       14.82      3.26 o 
  -8   0   1       49.56       36.42      4.11 o 
  -7   0   1       58.41       55.38      4.07 o 
  -6   0   1      574.24      503.15      8.57 o 
  -5   0   1       23.34       22.80      2.86 o 
  -4   0   1     2831.62     2739.01     14.55 o 
  -3   0   1       83.29       82.28      2.40 o 
  -2   0   1     9801.45     8925.15     73.66 o 
  -1   0   1     4496.74     3863.54     34.78 o 
   0   0   1      241.23      225.05      3.83 o 
   1   0   1     1989.92     1863.47     25.03 o 
   2   0   1     2159.40     2058.53     36.31 o 
   3   0   1      971.75      987.84      7.49 o 
   4   0   1       46.76       42.82      2.37 o 
   5   0   1        8.72        7.89      2.18 o 
   6   0   1        9.80        9.02      2.47 o 
   7   0   1        0.02       -0.86      2.62 o 
   8   0   1        8.16        6.69      2.87 o 
  -8   1   1        0.02       -3.26      3.26 o 
  -7   1   1        5.54        8.60      2.67 o 
  -6   1   1      160.29      150.90      5.07 o 
  -5   1   1      130.24      134.65      4.21 o 
  -4   1   1      193.28      209.72      4.31 o 
  -3   1   1      241.82      210.20      3.65 o 
  -2   1   1      975.08     1057.70      6.34 o 
  -1   1   1     2118.89     2020.07     28.91 o 
   0   1   1     1323.04     1327.15     15.03 o 
   1   1   1        0.61        2.77      0.79 o 
   2   1   1        2.18        0.86      1.08 o 
   3   1   1      580.60      615.30      6.37 o 
   4   1   1      186.61      162.17      4.09 o 
   5   1   1       83.40       81.04      3.62 o 
   6   1   1        2.41       -0.12      2.26 o 
   7   1   1        5.90        9.41      2.87 o 
   8   1   1        0.36       -2.86      2.86 o 
  -8   2   1        1.16        4.70      2.62 o 
  -7   2   1       10.58       10.24      2.43 o 
  -6   2   1       45.25       43.63      3.19 o 
  -5   2   1       10.16        8.69      1.96 o 
  -4   2   1       25.09       21.06      1.83 o 
  -3   2   1      580.56      537.01      5.81 o 
  -2   2   1       78.43       84.07      2.25 o 
  -1   2   1     1328.28     1356.17      7.18 o 
   0   2   1       34.57       47.16      1.15 o 
   1   2   1        8.11        8.77      1.08 o 
   2   2   1       43.81       44.71      1.98 o 
   3   2   1        5.05        8.25      1.52 o 
   4   2   1       14.28       17.03      2.01 o 
   5   2   1        0.07        1.10      2.20 o 
   6   2   1       19.76       21.16      2.77 o 
   7   2   1        0.17       -2.23      2.81 o 
  -8   3   1        1.61        3.28      2.74 o 
  -7   3   1        0.06        3.21      2.10 o 
  -6   3   1        0.87       -2.20      2.26 o 
  -5   3   1        3.30        1.72      2.03 o 
  -4   3   1        9.70       12.13      1.93 o 
  -3   3   1      307.36      345.01      5.27 o 
  -2   3   1       43.48       52.11      2.11 o 
  -1   3   1      854.26      958.49      7.28 o 
   0   3   1       20.66       21.15      1.03 o 
   1   3   1      359.89      439.44      5.22 o 
   2   3   1      443.25      512.36      6.37 o 
   3   3   1      189.79      200.45      4.60 o 
   4   3   1      157.53      168.27      4.80 o 
   5   3   1        2.88        2.10      2.23 o 
   6   3   1       18.18       16.54      3.06 o 
   7   3   1        7.90        9.34      3.18 o 
  -8   4   1        1.71        1.45      2.84 o 
  -7   4   1        0.20        0.30      2.52 o 
  -6   4   1       17.84       26.58      2.69 o 
  -5   4   1       17.66       17.95      2.50 o 
  -4   4   1       23.69       18.40      2.47 o 
  -3   4   1       12.42       15.43      2.04 o 
  -2   4   1      168.11      177.97      4.06 o 
  -1   4   1      105.03      137.43      3.65 o 
   0   4   1      138.32      147.99      2.60 o 
   1   4   1      992.40     1124.28      9.56 o 
   2   4   1        0.97        0.71      1.89 o 
   3   4   1      177.50      166.04      4.80 o 
   4   4   1       39.01       39.83      3.21 o 
   5   4   1       14.52       12.15      2.86 o 
   6   4   1       42.27       40.51      3.89 o 
  -7   5   1        8.06       10.21      2.96 o 
  -6   5   1       45.25       46.20      3.75 o 
  -5   5   1        1.17        0.64      2.35 o 
  -4   5   1       48.13       47.92      3.35 o 
  -3   5   1       55.06       49.83      3.16 o 
  -2   5   1       10.41       10.49      2.25 o 
  -1   5   1       34.16       30.23      2.62 o 
   0   5   1      122.97      127.29      3.91 o 
   1   5   1        0.33       -1.96      1.96 o 
   2   5   1      156.55      153.96      4.80 o 
   3   5   1       14.85       16.75      2.65 o 
   4   5   1        6.51        7.10      2.59 o 
   5   5   1        3.62        4.48      2.84 o 
   6   5   1        0.89       -2.74      2.74 o 
  -7   6   1       14.73       14.68      3.31 o 
  -6   6   1       20.80       19.86      3.36 o 
  -5   6   1        0.01        0.29      2.60 o 
  -4   6   1      313.66      305.99      7.32 o 
  -3   6   1       10.36        9.63      2.89 o 
  -2   6   1      240.17      218.90      5.90 o 
  -1   6   1       25.89       23.10      2.74 o 
   0   6   1       20.94       15.72      3.13 o 
   1   6   1      259.05      255.00      6.37 o 
   2   6   1       18.31       20.80      2.97 o 
   3   6   1        0.11        2.75      2.28 o 
   4   6   1        0.03       -2.52      2.52 o 
   5   6   1        0.03       -2.57      2.96 o 
  -6   7   1        7.36        6.22      3.09 o 
  -5   7   1       52.97       50.69      4.41 o 
  -4   7   1       74.64       62.84      4.51 o 
  -3   7   1       14.30       13.48      2.84 o 
  -2   7   1      121.53      115.18      4.90 o 
  -1   7   1        0.35       -0.42      2.43 o 
   0   7   1      155.18      134.74      3.76 o 
   1   7   1       11.68        8.55      3.14 o 
   2   7   1        0.87        0.00      2.81 o 
   3   7   1        2.35        1.20      2.91 o 
  -4   8   1        0.44       -3.06      3.06 o 
  -3   8   1        2.71       -2.91      2.94 o 
  -2   8   1       16.89       14.50      3.30 o 
  -1   8   1       21.94       17.42      3.43 o 
   0   8   1       45.82       39.62      2.76 o 
   1   8   1       13.63       11.42      3.21 o 
   2   8   1       19.09       18.27      3.43 o 
  -2  -8   2       18.39       19.21      3.46 o 
  -1  -8   2        2.50        4.75      2.74 o 
   0  -8   2       30.92       30.09      4.49 o 
   1  -8   2        9.52       12.99      2.96 o 
   2  -8   2       21.42       28.59      3.21 o 
   3  -8   2       15.17       20.48      3.04 o 
   4  -8   2        0.05        2.45      2.72 o 
   5  -8   2       45.60       38.63      4.39 o 
  -4  -7   2       13.27       12.93      3.33 o 
  -3  -7   2        0.10       -0.49      2.79 o 
  -2  -7   2       18.93       17.27      3.13 o 
  -1  -7   2      120.46      113.67      5.07 o 
   0  -7   2        7.14        7.20      1.69 o 
   1  -7   2       55.46       52.79      3.53 o 
   2  -7   2        4.03        6.10      2.40 o 
   3  -7   2        0.34        1.55      2.37 o 
   4  -7   2       53.73       48.35      3.94 o 
   5  -7   2        0.44       -0.81      2.79 o 
   6  -7   2        2.21        1.08      3.04 o 
  -5  -6   2       24.94       24.59      3.79 o 
  -4  -6   2        0.00        2.35      2.55 o 
  -3  -6   2       12.63       15.23      2.79 o 
  -2  -6   2        6.79        9.34      2.43 o 
  -1  -6   2        0.00       -0.35      2.30 o 
   0  -6   2       92.85       78.74      2.80 o 
   1  -6   2       63.12       58.91      3.41 o 
   2  -6   2        7.89       14.25      2.25 o 
   3  -6   2       45.72       39.09      3.35 o 
   4  -6   2       86.18       89.31      4.44 o 
   5  -6   2        5.46        6.74      2.86 o 
   6  -6   2       25.31       26.90      3.41 o 
   7  -6   2       10.40       16.22      3.21 o 
  -6  -5   2        8.16        6.93      3.06 o 
  -5  -5   2        1.71       -2.47      2.89 o 
  -4  -5   2        0.68        2.82      2.01 o 
  -3  -5   2        7.98        7.38      2.42 o 
  -2  -5   2      110.67      108.03      4.02 o 
  -1  -5   2       32.85       39.15      2.67 o 
   0  -5   2      152.33      156.52      6.91 o 
   1  -5   2      204.50      208.76      4.78 o 
   2  -5   2       89.94       91.12      3.48 o 
   3  -5   2      150.89      150.39      4.55 o 
   4  -5   2        9.11        8.89      2.42 o 
   5  -5   2       12.73       15.53      2.67 o 
   6  -5   2       33.60       34.93      3.40 o 
   7  -5   2        5.24       -1.17      3.02 o 
  -7  -4   2        0.10        6.29      2.55 o 
  -6  -4   2        1.51        1.12      2.55 o 
  -5  -4   2        8.59        4.60      2.45 o 
  -4  -4   2        1.82        1.37      2.18 o 
  -3  -4   2       32.76       31.90      2.60 o 
  -2  -4   2       49.67       56.15      2.87 o 
  -1  -4   2       31.33       30.86      1.99 o 
   0  -4   2      201.00      222.28      3.02 o 
   1  -4   2      121.26      116.26      3.23 o 
   2  -4   2      233.38      227.74      4.51 o 
   3  -4   2       12.02       13.50      1.98 o 
   4  -4   2      170.03      169.17      4.65 o 
   5  -4   2       43.89       46.83      3.14 o 
   6  -4   2        9.02        9.78      2.53 o 
   7  -4   2       19.96       19.25      3.06 o 
   8  -4   2        0.81        1.81      2.94 o 
  -7  -3   2        0.59        1.18      2.77 o 
  -6  -3   2       14.94       10.95      2.60 o 
  -5  -3   2       11.95       14.75      2.59 o 
  -4  -3   2        5.35        5.42      2.21 o 
  -3  -3   2       79.24       75.11      2.96 o 
  -2  -3   2      348.56      358.04      5.17 o 
  -1  -3   2       77.52       83.09      2.48 o 
   0  -3   2       30.45       34.38      1.23 o 
   1  -3   2       60.82       63.30      2.06 o 
   2  -3   2        1.93        3.02      1.08 o 
   3  -3   2      536.29      559.45      6.46 o 
   4  -3   2       22.33       17.56      2.11 o 
   5  -3   2        0.08        0.81      2.10 o 
   6  -3   2       48.71       42.16      3.53 o 
   7  -3   2        0.12        0.88      2.52 o 
   8  -3   2        7.90       12.71      3.04 o 
  -8  -2   2        2.61       -0.37      3.02 o 
  -7  -2   2       15.98       20.89      3.04 o 
  -6  -2   2        2.27        2.21      2.50 o 
  -5  -2   2        4.61        4.48      2.21 o 
  -4  -2   2       35.52       38.16      2.53 o 
  -3  -2   2     1138.93     1216.86      9.31 o 
  -2  -2   2       17.08       11.41      1.33 o 
  -1  -2   2      625.56      690.57      5.42 o 
   0  -2   2       26.98       32.02      1.01 o 
   1  -2   2     3435.94     3222.76     45.93 o 
   2  -2   2      707.79      717.64      5.88 o 
   3  -2   2        1.38        1.25      1.32 o 
   4  -2   2        4.81        2.99      1.47 o 
   5  -2   2       91.67       94.31      3.70 o 
   6  -2   2        0.53        0.12      2.32 o 
   7  -2   2       11.95        8.85      2.89 o 
   8  -2   2        8.78       16.36      2.92 o 
  -8  -1   2       25.57       22.98      3.72 o 
  -7  -1   2      120.17      111.53      5.05 o 
  -6  -1   2       82.81       75.59      4.00 o 
  -5  -1   2      416.62      395.22      6.86 o 
  -4  -1   2        2.21       -1.55      1.55 o 
  -3  -1   2      403.61      434.30      5.29 o 
  -2  -1   2       40.07       46.98      1.69 o 
  -1  -1   2       33.05       34.10      1.25 o 
   0  -1   2      909.37      846.37     17.39 o 
   1  -1   2     2063.29     1939.06     29.49 o 
   2  -1   2      355.90      355.69      3.90 o 
   3  -1   2        5.85        7.16      1.23 o 
   4  -1   2      130.28      119.22      3.48 o 
   5  -1   2      196.51      184.63      4.78 o 
   6  -1   2       46.11       46.54      3.30 o 
   7  -1   2       16.83       21.29      2.82 o 
   8  -1   2        0.19        2.72      2.48 o 
  -8   0   2       78.94       74.35      5.00 o 
  -7   0   2       29.22       27.63      3.38 o 
  -6   0   2       63.83       67.37      4.11 o 
  -5   0   2      891.12      852.13      9.75 o 
  -4   0   2      251.35      263.19      4.85 o 
  -3   0   2     2190.93     2276.84     46.59 o 
  -2   0   2      475.79      526.16      4.55 o 
  -1   0   2      173.65      154.74      1.91 o 
   0   0   2       36.28       38.01      1.30 o 
   1   0   2     2013.56     1785.89     27.29 o 
   2   0   2       57.48       50.48      1.69 o 
   3   0   2       24.67       23.08      1.66 o 
   4   0   2      100.27      113.93      3.33 o 
   5   0   2        1.55        0.76      2.08 o 
   6   0   2        5.96        4.88      2.33 o 
   7   0   2       32.74       26.97      3.35 o 
   8   0   2        0.94        3.82      2.47 o 
  -8   1   2       20.75       16.36      3.50 o 
  -7   1   2        1.32       -0.14      2.33 o 
  -6   1   2      139.99      142.15      4.88 o 
  -5   1   2        0.76        1.57      1.81 o 
  -4   1   2      200.41      203.37      4.31 o 
  -3   1   2      192.65      183.80      3.43 o 
  -2   1   2       18.56       16.26      1.28 o 
  -1   1   2       25.01       27.10      1.18 o 
   0   1   2      742.97      747.92      4.17 o 
   1   1   2      700.85      717.53      4.90 o 
   2   1   2      371.40      345.74      4.17 o 
   3   1   2      918.82      955.58      7.96 o 
   4   1   2        3.22        1.45      1.49 o 
   5   1   2       85.04       75.37      3.63 o 
   6   1   2        5.95        7.91      2.62 o 
   7   1   2       14.99       17.46      2.97 o 
   8   1   2        5.26        4.53      2.97 o 
  -8   2   2        2.11       -0.34      2.82 o 
  -7   2   2       10.40       10.87      2.75 o 
  -6   2   2        0.00       -0.35      2.32 o 
  -5   2   2       74.46       72.83      3.35 o 
  -4   2   2        0.05        0.24      1.39 o 
  -3   2   2      196.51      207.46      3.95 o 
  -2   2   2       21.47       26.26      1.54 o 
  -1   2   2      195.38      206.23      3.13 o 
   0   2   2       92.82       98.43      4.04 o 
   1   2   2        5.48        5.64      1.10 o 
   2   2   2      418.67      434.32      5.26 o 
   3   2   2       31.89       29.57      2.04 o 
   4   2   2      103.87      100.04      3.58 o 
   5   2   2        0.03        0.46      2.04 o 
   6   2   2       16.73       19.53      2.86 o 
   7   2   2       11.80       19.62      3.01 o 
  -8   3   2        0.42        0.34      2.69 o 
  -7   3   2       42.79       35.50      3.55 o 
  -6   3   2        9.74       12.22      2.47 o 
  -5   3   2      129.09      127.13      4.41 o 
  -4   3   2      125.24      134.93      3.97 o 
  -3   3   2      749.35      722.54      7.50 o 
  -2   3   2      431.05      446.42      5.41 o 
  -1   3   2      714.28      811.34      6.91 o 
   0   3   2     1278.88     1308.07     12.45 o 
   1   3   2        1.87        3.01      1.18 o 
   2   3   2      484.66      511.51      6.42 o 
   3   3   2        3.31        1.49      1.88 o 
   4   3   2        0.48       -0.74      2.11 o 
   5   3   2       14.83       14.08      2.77 o 
   6   3   2       17.71       16.58      3.16 o 
   7   3   2        0.40        0.88      2.50 o 
  -8   4   2        0.01        2.72      2.53 o 
  -7   4   2        0.01        2.35      2.47 o 
  -6   4   2       29.00       29.13      3.11 o 
  -5   4   2       27.37       21.31      2.81 o 
  -4   4   2       58.87       62.61      3.40 o 
  -3   4   2      202.82      220.86      4.85 o 
  -2   4   2       66.87       77.53      2.99 o 
  -1   4   2     1103.04     1252.84      9.94 o 
   0   4   2      353.82      364.38      3.95 o 
   1   4   2       40.19       48.94      2.69 o 
   2   4   2       66.90       70.77      3.16 o 
   3   4   2        0.14        0.63      2.13 o 
   4   4   2       58.20       57.07      3.67 o 
   5   4   2        9.44       13.97      2.62 o 
   6   4   2        7.86        9.99      3.21 o 
  -7   5   2       31.25       33.10      3.70 o 
  -6   5   2        0.03        2.81      2.35 o 
  -5   5   2       31.32       30.42      2.96 o 
  -4   5   2       60.89       64.45      3.62 o 
  -3   5   2       18.30       15.60      2.48 o 
  -2   5   2      190.83      200.30      5.04 o 
  -1   5   2        3.11        3.68      1.86 o 
   0   5   2        8.43        9.76      1.49 o 
   1   5   2       83.36       83.51      3.68 o 
   2   5   2       33.79       31.95      3.01 o 
   3   5   2       32.20       24.30      3.14 o 
   4   5   2       10.68       12.39      2.79 o 
   5   5   2        9.90       10.76      2.77 o 
   6   5   2        5.10        6.35      2.96 o 
  -7   6   2        2.19       -2.21      3.21 o 
  -6   6   2       30.50       32.28      3.58 o 
  -5   6   2       56.17       52.40      3.89 o 
  -4   6   2        0.07        0.41      2.75 o 
  -3   6   2      189.79      173.82      5.63 o 
  -2   6   2        2.87       -0.83      2.57 o 
  -1   6   2       41.48       35.33      3.09 o 
   0   6   2       22.73       23.28      1.96 o 
   1   6   2       60.27       66.82      3.82 o 
   2   6   2        1.15       -1.62      2.52 o 
   3   6   2        0.15        4.16      2.43 o 
   4   6   2        1.81        3.99      2.57 o 
   5   6   2        5.44        3.18      3.13 o 
  -6   7   2       16.26       11.30      3.40 o 
  -5   7   2       27.13       26.21      3.89 o 
  -4   7   2       67.09       66.24      4.38 o 
  -3   7   2       27.34       23.64      3.28 o 
  -2   7   2       25.37       20.11      3.02 o 
  -1   7   2       94.99       86.43      4.48 o 
   0   7   2       12.62       14.08      2.53 o 
   1   7   2      107.74      108.15      4.97 o 
   2   7   2       24.61       26.06      3.33 o 
   3   7   2       11.73       10.66      3.04 o 
  -4   8   2        0.33       -0.19      2.82 o 
  -3   8   2        7.48        1.74      3.13 o 
  -2   8   2        8.71        4.41      2.92 o 
  -1   8   2       18.92       18.44      3.21 o 
   0   8   2       15.99       17.18      3.45 o 
   1   8   2        0.43       -1.98      2.96 o 
  -2  -8   3       48.82       48.09      4.06 o 
  -1  -8   3       12.04       19.59      3.04 o 
   0  -8   3        0.70        0.00      1.80 o 
   1  -8   3       18.25       20.63      3.09 o 
   2  -8   3        1.97        3.06      2.69 o 
   3  -8   3        2.66        4.33      2.97 o 
   4  -8   3       28.08       33.27      3.92 o 
   5  -8   3        7.44        9.19      3.16 o 
  -4  -7   3        0.52       -2.96      2.96 o 
  -3  -7   3       37.99       40.74      3.70 o 
  -2  -7   3        6.78        9.51      2.74 o 
  -1  -7   3       13.79       15.83      3.01 o 
   0  -7   3      111.06      116.24      3.34 o 
   1  -7   3        1.15        0.41      2.23 o 
   2  -7   3       40.59       37.11      3.33 o 
   3  -7   3        2.74        2.82      2.50 o 
   4  -7   3       35.93       30.18      3.50 o 
   5  -7   3       20.63       23.32      3.31 o 
   6  -7   3        4.26        1.62      2.99 o 
  -5  -6   3        0.49       -0.35      3.01 o 
  -4  -6   3        9.07        8.74      2.97 o 
  -3  -6   3        3.80        1.94      2.53 o 
  -2  -6   3       91.77       84.88      4.22 o 
  -1  -6   3      226.67      225.90      6.00 o 
   0  -6   3       96.27       86.79      4.06 o 
   1  -6   3        0.00        1.88      2.25 o 
   2  -6   3       89.91       91.50      4.14 o 
   3  -6   3      135.97      117.97      4.73 o 
   4  -6   3       59.59       59.08      3.73 o 
   5  -6   3       13.88       14.13      2.86 o 
   6  -6   3       10.13        8.58      3.08 o 
   7  -6   3       13.83        9.72      3.67 o 
  -6  -5   3       10.74       10.29      2.84 o 
  -5  -5   3        6.36        4.77      2.59 o 
  -4  -5   3       22.79       24.10      3.02 o 
  -3  -5   3       33.54       32.58      2.99 o 
  -2  -5   3       81.25       87.04      3.73 o 
  -1  -5   3        9.73        8.72      2.13 o 
   0  -5   3        1.45       -1.26      1.26 o 
   1  -5   3        0.03        2.75      1.62 o 
   2  -5   3      108.64      112.22      3.75 o 
   3  -5   3        0.12        3.31      1.98 o 
   4  -5   3       25.45       24.74      2.92 o 
   5  -5   3       45.73       44.56      3.36 o 
   6  -5   3        7.21        9.94      2.69 o 
   7  -5   3       56.28       67.83      4.33 o 
  -7  -4   3        0.31       -0.74      3.24 o 
  -6  -4   3        0.67        3.48      2.47 o 
  -5  -4   3        0.56        2.43      2.21 o 
  -4  -4   3       30.08       26.53      2.79 o 
  -3  -4   3        4.15        4.02      2.28 o 
  -2  -4   3       55.54       49.12      2.79 o 
  -1  -4   3        0.02        1.57      1.35 o 
   0  -4   3      168.46      140.55      2.47 o 
   1  -4   3      967.74      988.03      8.52 o 
   2  -4   3      262.57      259.71      4.88 o 
   3  -4   3      431.59      432.90      6.46 o 
   4  -4   3        5.60        9.16      2.10 o 
   5  -4   3       38.96       43.87      3.24 o 
   6  -4   3       21.78       19.94      2.86 o 
   7  -4   3        3.96        4.55      2.65 o 
   8  -4   3        2.04        5.14      2.96 o 
  -7  -3   3       10.51       13.32      2.84 o 
  -6  -3   3        0.03        1.28      2.43 o 
  -5  -3   3        3.77        3.46      2.32 o 
  -4  -3   3      127.72      136.74      4.34 o 
  -3  -3   3       47.05       53.47      2.65 o 
  -2  -3   3       25.08       30.25      1.99 o 
  -1  -3   3       42.60       47.47      2.03 o 
   0  -3   3       44.72       51.95      1.39 o 
   1  -3   3      196.91      193.49      3.46 o 
   2  -3   3      101.34      101.25      2.86 o 
   3  -3   3      317.56      271.91      4.87 o 
   4  -3   3       74.28       71.99      3.13 o 
   5  -3   3      105.64       98.26      4.07 o 
   6  -3   3        9.39       10.39      2.64 o 
   7  -3   3       24.08       31.60      3.51 o 
   8  -3   3       13.01        9.33      3.41 o 
  -8  -2   3        1.31        3.33      2.87 o 
  -7  -2   3        8.97       13.42      2.97 o 
  -6  -2   3        1.42        2.74      2.13 o 
  -5  -2   3      114.28      104.13      4.11 o 
  -4  -2   3       54.16       52.77      2.81 o 
  -3  -2   3       59.74       66.04      2.64 o 
  -2  -2   3      845.38      878.51      7.00 o 
  -1  -2   3      160.22      186.34      3.01 o 
   0  -2   3     4902.31     4494.73    139.31 o 
   1  -2   3      796.72      803.06      5.81 o 
   2  -2   3       50.37       54.63      1.91 o 
   3  -2   3       81.49       88.61      2.70 o 
   4  -2   3        6.96       15.33      1.76 o 
   5  -2   3       39.51       37.45      2.97 o 
   6  -2   3       34.66       22.96      3.16 o 
   7  -2   3       35.71       38.54      3.60 o 
   8  -2   3        0.20       -1.22      2.64 o 
  -8  -1   3        5.90        2.99      3.36 o 
  -7  -1   3       18.57       13.82      3.19 o 
  -6  -1   3       59.56       59.48      3.82 o 
  -5  -1   3       26.79       23.25      2.60 o 
  -4  -1   3        3.20        3.99      1.55 o 
  -3  -1   3      120.66      134.59      3.18 o 
  -2  -1   3      189.28      208.10      3.19 o 
  -1  -1   3      111.93      107.02      2.04 o 
   0  -1   3      759.77      823.96     19.86 o 
   1  -1   3     2376.33     2100.30     33.68 o 
   2  -1   3      126.90      133.80      2.62 o 
   3  -1   3        0.09        2.84      1.08 o 
   4  -1   3       47.92       48.62      2.42 o 
   5  -1   3        9.71        9.07      2.23 o 
   6  -1   3       31.39       30.01      3.06 o 
   7  -1   3        7.49        4.04      2.69 o 
   8  -1   3        2.50        2.77      2.60 o 
  -8   0   3        0.91       -0.51      2.92 o 
  -7   0   3       89.52       90.74      4.80 o 
  -6   0   3        8.77        9.67      2.74 o 
  -5   0   3       16.51       20.40      2.47 o 
  -4   0   3      109.26       96.91      3.16 o 
  -3   0   3       99.66      108.96      2.75 o 
  -2   0   3      225.92      208.09      3.08 o 
  -1   0   3     1993.54     1869.25     29.79 o 
   0   0   3      506.34      495.29      2.67 o 
   1   0   3       16.37       12.91      1.10 o 
   2   0   3      365.95      340.57      4.02 o 
   3   0   3      432.72      423.99      5.32 o 
   4   0   3        5.15        4.38      1.62 o 
   5   0   3      182.50      176.45      4.83 o 
   6   0   3        7.73        9.02      2.32 o 
   7   0   3        3.11        0.29      2.74 o 
   8   0   3        6.22        5.48      3.01 o 
  -8   1   3       18.07       17.12      3.53 o 
  -7   1   3        8.36        8.13      2.72 o 
  -6   1   3       36.47       41.72      3.28 o 
  -5   1   3       16.48       18.91      2.28 o 
  -4   1   3      282.47      271.52      4.87 o 
  -3   1   3      481.46      506.68      5.61 o 
  -2   1   3      240.64      230.51      3.33 o 
  -1   1   3     8366.79     7310.18     64.50 o 
   0   1   3     5280.57     4771.78    126.97 o 
   1   1   3     1150.12     1051.50     26.83 o 
   2   1   3       23.44       31.95      1.62 o 
   3   1   3       60.56       60.56      2.50 o 
   4   1   3       59.56       59.74      2.96 o 
   5   1   3      116.32      112.34      4.21 o 
   6   1   3        6.50        5.27      2.50 o 
   7   1   3        5.21        8.04      2.97 o 
   8   1   3        0.10        7.18      2.57 o 
  -8   2   3        5.74        7.79      2.92 o 
  -7   2   3        5.38        3.41      2.50 o 
  -6   2   3      116.85      114.13      4.46 o 
  -5   2   3       10.44        9.94      2.20 o 
  -4   2   3        2.37        3.80      1.47 o 
  -3   2   3        0.79        1.40      1.18 o 
  -2   2   3      131.82      126.37      2.82 o 
  -1   2   3      997.30     1043.94      6.96 o 
   0   2   3      170.23      193.52      4.16 o 
   1   2   3        2.43        4.07      1.10 o 
   2   2   3       44.13       39.39      2.04 o 
   3   2   3       83.80       82.48      3.02 o 
   4   2   3        7.63        7.01      2.01 o 
   5   2   3        6.80        2.20      2.57 o 
   6   2   3       40.85       44.59      3.43 o 
   7   2   3        0.49        2.65      2.65 o 
  -8   3   3        1.97        1.57      2.62 o 
  -7   3   3       42.14       42.14      3.73 o 
  -6   3   3       72.43       73.56      4.07 o 
  -5   3   3       76.33       77.53      3.68 o 
  -4   3   3      107.21      119.13      3.90 o 
  -3   3   3       30.22       23.79      1.99 o 
  -2   3   3      277.89      283.94      4.65 o 
  -1   3   3      328.26      375.82      4.97 o 
   0   3   3        5.21        6.09      0.94 o 
   1   3   3        6.84        4.58      1.54 o 
   2   3   3      305.25      336.33      5.44 o 
   3   3   3        6.75        6.02      1.84 o 
   4   3   3       61.04       53.69      3.24 o 
   5   3   3       37.34       37.07      3.26 o 
   6   3   3        0.29        1.99      2.47 o 
   7   3   3        9.04        5.93      3.21 o 
  -8   4   3        1.42        2.01      2.97 o 
  -7   4   3       44.66       48.65      3.73 o 
  -6   4   3        0.70        4.34      2.37 o 
  -5   4   3       43.24       45.85      3.30 o 
  -4   4   3      121.35      121.82      4.22 o 
  -3   4   3      104.86      102.17      3.75 o 
  -2   4   3      111.25      103.79      3.55 o 
  -1   4   3      141.89      151.75      3.94 o 
   0   4   3       25.45       26.06      1.52 o 
   1   4   3      254.94      288.10      5.39 o 
   2   4   3       32.60       37.21      2.79 o 
   3   4   3      105.81       97.50      4.04 o 
   4   4   3       89.52       94.92      4.29 o 
   5   4   3        1.05       -2.60      2.60 o 
   6   4   3        8.81        6.81      3.30 o 
  -7   5   3        0.23       -0.51      2.64 o 
  -6   5   3       20.59       21.88      3.01 o 
  -5   5   3       22.32       21.12      2.84 o 
  -4   5   3       34.10       40.86      3.28 o 
  -3   5   3       97.08       93.73      4.02 o 
  -2   5   3       37.83       37.56      2.94 o 
  -1   5   3       23.79       26.63      2.48 o 
   0   5   3       13.05        9.70      1.63 o 
   1   5   3       18.67       16.68      2.70 o 
   2   5   3       11.90       12.59      2.67 o 
   3   5   3      114.83      115.30      4.93 o 
   4   5   3        1.17        3.80      2.33 o 
   5   5   3        0.73        1.67      2.64 o 
  -7   6   3       27.78       34.35      3.67 o 
  -6   6   3        0.55       -0.51      2.77 o 
  -5   6   3        0.38        0.61      2.48 o 
  -4   6   3       38.57       44.86      3.70 o 
  -3   6   3       44.49       46.47      3.45 o 
  -2   6   3       58.01       60.01      3.82 o 
  -1   6   3       14.66       15.51      2.67 o 
   0   6   3        1.90        0.17      1.54 o 
   1   6   3        1.21        3.48      2.28 o 
   2   6   3        2.90        4.16      2.45 o 
   3   6   3        1.10        2.43      2.50 o 
   4   6   3        0.02        3.06      2.32 o 
  -6   7   3        6.80        4.90      3.11 o 
  -5   7   3       28.51       29.28      3.94 o 
  -4   7   3        2.78       -1.93      2.74 o 
  -3   7   3       46.46       52.00      3.82 o 
  -2   7   3        0.01       -2.64      2.64 o 
  -1   7   3        0.38        0.73      2.35 o 
   0   7   3        0.67        0.03      2.59 o 
   1   7   3        0.93       -1.08      2.62 o 
   2   7   3        8.83        4.46      2.84 o 
   3   7   3        0.55       -1.61      2.82 o 
  -4   8   3       17.40       13.37      3.31 o 
  -3   8   3        6.43        7.47      3.14 o 
  -2   8   3        4.85        9.02      2.91 o 
  -1   8   3        0.06        3.11      2.69 o 
   0   8   3       29.16       28.78      6.08 o 
   1   8   3        4.64        4.77      3.06 o 
  -2  -8   4       22.77       26.26      3.62 o 
  -1  -8   4        0.02       -2.60      2.60 o 
   0  -8   4       14.14       15.01      2.20 o 
   1  -8   4        5.79        5.93      2.94 o 
   2  -8   4       30.22       29.76      3.75 o 
   3  -8   4       17.94       13.69      3.38 o 
   4  -8   4        7.82        5.80      3.30 o 
   5  -8   4       20.60       20.55      3.87 o 
  -4  -7   4       34.55       36.04      4.02 o 
  -3  -7   4        8.29        5.75      2.87 o 
  -2  -7   4        7.58        9.38      2.62 o 
  -1  -7   4       12.07        7.08      2.84 o 
   0  -7   4        0.46        2.52      1.59 o 
   1  -7   4       46.38       42.11      3.41 o 
   2  -7   4       17.41       16.07      2.55 o 
   3  -7   4       14.37       12.23      2.77 o 
   4  -7   4        3.57        2.43      2.60 o 
   5  -7   4       22.57       28.95      3.60 o 
   6  -7   4        0.07       -1.10      2.82 o 
  -5  -6   4       12.84       16.39      3.38 o 
  -4  -6   4       22.88       28.25      3.28 o 
  -3  -6   4        0.86        1.81      2.45 o 
  -2  -6   4        0.51        3.55      2.18 o 
  -1  -6   4      227.57      221.35      5.86 o 
   0  -6   4        0.08        2.02      1.58 o 
   1  -6   4      192.10      192.03      5.36 o 
   2  -6   4       97.63       98.20      4.14 o 
   3  -6   4       33.36       36.99      3.30 o 
   4  -6   4      224.11      226.57      6.34 o 
   5  -6   4       35.53       36.84      3.63 o 
   6  -6   4       46.05       44.97      4.16 o 
   7  -6   4        1.25        4.07      2.82 o 
  -6  -5   4        2.13       -1.77      3.02 o 
  -5  -5   4        2.89        4.78      2.65 o 
  -4  -5   4        0.41        2.01      2.15 o 
  -3  -5   4       30.94       30.75      3.02 o 
  -2  -5   4      172.12      164.22      4.85 o 
  -1  -5   4        6.03        6.89      2.06 o 
   0  -5   4       72.02       63.61      2.90 o 
   1  -5   4      242.52      232.20      5.15 o 
   2  -5   4       22.94       29.66      2.47 o 
   3  -5   4      484.78      505.95      7.55 o 
   4  -5   4       36.60       41.38      3.35 o 
   5  -5   4       79.67       92.20      4.34 o 
   6  -5   4       61.12       55.65      4.29 o 
   7  -5   4       18.12       20.94      3.40 o 
  -7  -4   4        0.64        2.59      2.91 o 
  -6  -4   4       17.30       18.40      3.19 o 
  -5  -4   4        3.05        2.57      2.13 o 
  -4  -4   4       58.93       51.83      3.50 o 
  -3  -4   4      118.72      109.50      4.00 o 
  -2  -4   4      539.82      547.77      7.18 o 
  -1  -4   4      410.13      407.10      5.98 o 
   0  -4   4        3.83        3.28      0.97 o 
   1  -4   4       23.31       19.47      1.72 o 
   2  -4   4       63.85       62.98      2.67 o 
   3  -4   4       31.40       30.79      2.48 o 
   4  -4   4       35.47       31.23      2.96 o 
   5  -4   4       32.19       31.46      2.75 o 
   6  -4   4        0.23        2.86      2.32 o 
   7  -4   4       25.37       38.04      3.45 o 
   8  -4   4        5.36        6.30      3.04 o 
  -7  -3   4        7.45        8.79      3.04 o 
  -6  -3   4       14.92       13.45      2.74 o 
  -5  -3   4        2.27        1.81      2.26 o 
  -4  -3   4       19.48       11.32      2.48 o 
  -3  -3   4        2.94        4.26      1.71 o 
  -2  -3   4      379.59      386.24      5.49 o 
  -1  -3   4        1.24        4.24      1.17 o 
   0  -3   4      198.66      213.86      6.93 o 
   1  -3   4      331.78      351.15      4.73 o 
   2  -3   4       41.89       45.95      2.06 o 
   3  -3   4      130.85      133.36      3.63 o 
   4  -3   4       33.13       33.56      2.57 o 
   5  -3   4        0.81        1.49      2.06 o 
   6  -3   4      122.60      126.55      5.02 o 
   7  -3   4        7.57       10.00      2.97 o 
   8  -3   4        2.87        6.98      2.82 o 
  -8  -2   4        9.56       12.45      3.26 o 
  -7  -2   4       12.45       16.17      2.86 o 
  -6  -2   4       49.68       52.20      3.63 o 
  -5  -2   4       17.99       17.12      2.50 o 
  -4  -2   4      160.05      169.00      4.44 o 
  -3  -2   4       21.22       24.50      1.94 o 
  -2  -2   4      138.30      147.91      3.09 o 
  -1  -2   4       44.51       54.50      1.89 o 
   0  -2   4     3609.60     3414.85     53.55 o 
   1  -2   4      240.03      249.99      3.51 o 
   2  -2   4       35.66       34.54      1.72 o 
   3  -2   4       22.34       16.98      1.62 o 
   4  -2   4       93.27       82.95      3.23 o 
   5  -2   4       55.18       59.82      3.36 o 
   6  -2   4      122.81      116.94      4.70 o 
   7  -2   4        7.80        2.96      2.77 o 
   8  -2   4       29.87       28.64      3.75 o 
  -8  -1   4        1.26       -0.17      2.91 o 
  -7  -1   4       13.05       14.38      3.14 o 
  -6  -1   4       30.94       31.57      3.13 o 
  -5  -1   4        1.88        1.81      2.01 o 
  -4  -1   4        4.92        4.33      1.64 o 
  -3  -1   4       36.28       34.20      1.98 o 
  -2  -1   4       67.36       78.05      2.15 o 
  -1  -1   4       98.05       86.65      2.01 o 
   0  -1   4     2692.88     2428.48     50.72 o 
   1  -1   4      437.36      464.57      4.22 o 
   2  -1   4      761.10      712.43      5.91 o 
   3  -1   4       45.52       42.70      2.08 o 
   4  -1   4       73.27       67.15      2.91 o 
   5  -1   4       92.58       86.87      3.90 o 
   6  -1   4        0.05        3.55      2.16 o 
   7  -1   4        5.92        9.31      2.65 o 
   8  -1   4        5.99        7.57      2.87 o 
  -8   0   4        9.97       11.14      3.21 o 
  -7   0   4        0.14        3.45      2.45 o 
  -6   0   4       23.68       23.89      2.99 o 
  -5   0   4       32.72       25.16      2.62 o 
  -4   0   4      139.32      145.78      3.85 o 
  -3   0   4      419.83      427.63      5.31 o 
  -2   0   4      574.52      569.95      5.17 o 
  -1   0   4        4.27        5.46      1.01 o 
   0   0   4     1089.28      999.30     16.30 o 
   1   0   4        6.83        5.32      1.00 o 
   2   0   4       21.33       17.42      1.40 o 
   3   0   4        5.45       13.16      1.47 o 
   4   0   4      134.50      128.31      3.79 o 
   5   0   4        1.09       -1.03      2.16 o 
   6   0   4        2.25        2.75      2.35 o 
   7   0   4        9.27       13.32      2.69 o 
   8   0   4        0.04        2.70      2.67 o 
  -8   1   4       11.36       16.10      3.08 o 
  -7   1   4        0.00        0.29      2.32 o 
  -6   1   4       76.62       76.35      3.87 o 
  -5   1   4       42.06       41.18      2.72 o 
  -4   1   4       56.45       50.46      2.52 o 
  -3   1   4      144.01      133.80      3.19 o 
  -2   1   4       37.88       39.93      1.76 o 
  -1   1   4       80.95       70.75      1.98 o 
   0   1   4        8.47       11.79      2.08 o 
   1   1   4        3.70        4.26      1.10 o 
   2   1   4       28.67       38.24      1.77 o 
   3   1   4       27.99       20.58      1.88 o 
   4   1   4       13.38       13.16      2.11 o 
   5   1   4      115.13      114.67      4.41 o 
   6   1   4       10.19       11.12      2.53 o 
   7   1   4       12.07       18.23      2.89 o 
   8   1   4       10.03        7.52      3.41 o 
  -8   2   4        6.85        5.31      2.94 o 
  -7   2   4        0.87       -2.52      2.52 o 
  -6   2   4       24.24       28.64      3.13 o 
  -5   2   4       28.96       27.93      2.65 o 
  -4   2   4       14.64        9.13      1.91 o 
  -3   2   4        0.00        0.74      1.35 o 
  -2   2   4        0.18       -0.84      1.08 o 
  -1   2   4     1112.09     1161.72      7.76 o 
   0   2   4      407.36      478.52      6.51 o 
   1   2   4      203.83      205.31      3.63 o 
   2   2   4      240.10      246.09      4.36 o 
   3   2   4        0.70       -0.08      1.57 o 
   4   2   4      152.18      145.63      4.44 o 
   5   2   4        2.67        1.55      2.35 o 
   6   2   4        0.00       -0.29      2.32 o 
   7   2   4       23.50       27.29      3.55 o 
  -8   3   4        5.23        5.14      2.77 o 
  -7   3   4       33.34       30.60      3.48 o 
  -6   3   4       28.84       24.18      3.18 o 
  -5   3   4       73.65       79.78      3.72 o 
  -4   3   4       41.34       37.06      2.79 o 
  -3   3   4      108.26      113.91      3.50 o 
  -2   3   4      535.97      561.90      6.51 o 
  -1   3   4        0.03        5.31      1.49 o 
   0   3   4      295.45      346.15      6.15 o 
   1   3   4      228.11      237.86      4.44 o 
   2   3   4      105.28      108.93      3.40 o 
   3   3   4       70.39       68.34      3.35 o 
   4   3   4        0.36        1.69      2.13 o 
   5   3   4        3.54        2.67      2.32 o 
   6   3   4        6.22        7.54      2.69 o 
   7   3   4        3.12        4.97      3.01 o 
  -8   4   4        4.12        2.60      3.09 o 
  -7   4   4        1.45        5.14      2.59 o 
  -6   4   4       32.88       30.65      3.38 o 
  -5   4   4        4.08        5.04      2.30 o 
  -4   4   4       16.88       13.54      2.53 o 
  -3   4   4       88.58       94.63      3.79 o 
  -2   4   4       55.95       51.78      2.82 o 
  -1   4   4        6.49        9.06      1.84 o 
   0   4   4       66.60       66.38      2.07 o 
   1   4   4       22.73       24.06      2.32 o 
   2   4   4      431.63      440.56      7.11 o 
   3   4   4      185.18      167.06      5.26 o 
   4   4   4        3.96        2.99      2.52 o 
   5   4   4        6.51        8.14      2.62 o 
   6   4   4        3.28        4.19      2.84 o 
  -7   5   4       12.96       12.71      3.24 o 
  -6   5   4        0.01        2.30      2.47 o 
  -5   5   4        0.09       -0.14      2.38 o 
  -4   5   4      121.72      110.40      4.61 o 
  -3   5   4       44.46       45.71      3.31 o 
  -2   5   4      107.33       97.08      3.97 o 
  -1   5   4        0.51        2.55      1.84 o 
   0   5   4        1.30        3.50      2.03 o 
   1   5   4       29.01       34.00      2.72 o 
   2   5   4       25.66       29.64      2.92 o 
   3   5   4       36.91       35.55      3.38 o 
   4   5   4        2.57        4.07      2.57 o 
   5   5   4       10.13        2.57      3.38 o 
  -6   6   4       11.29       13.99      3.13 o 
  -5   6   4        3.31        4.63      2.50 o 
  -4   6   4        3.48        1.69      2.70 o 
  -3   6   4        0.00        1.98      2.15 o 
  -2   6   4       16.16       18.17      2.52 o 
  -1   6   4        0.20        0.74      2.11 o 
   0   6   4       30.22       24.16      2.67 o 
   1   6   4        2.83        4.66      2.03 o 
   2   6   4       25.80       25.67      3.13 o 
   3   6   4        0.69       -2.79      2.79 o 
   4   6   4        0.00        2.79      2.72 o 
  -5   7   4        0.40        5.10      2.47 o 
  -4   7   4       30.88       32.60      3.80 o 
  -3   7   4        0.27       -0.93      2.64 o 
  -2   7   4        2.97        3.01      2.69 o 
  -1   7   4        4.15        3.30      2.32 o 
   0   7   4       22.82       22.53      2.24 o 
   1   7   4        3.67        5.26      2.45 o 
   2   7   4        3.30        6.62      2.99 o 
   3   7   4        6.94        8.64      2.91 o 
  -3   8   4        0.02       -1.83      2.72 o 
  -2   8   4        3.14        5.53      2.81 o 
  -1   8   4        8.00        4.26      3.04 o 
   0   8   4        7.58       12.57      2.14 o 
   1   8   4        2.97        6.40      2.94 o 
  -2  -8   5        0.02        0.00      2.87 o 
  -1  -8   5       17.81       21.87      3.23 o 
   0  -8   5        2.71        3.79      1.74 o 
   1  -8   5       37.81       42.25      3.70 o 
   2  -8   5       27.69       25.89      3.38 o 
   3  -8   5        0.08        3.53      2.59 o 
   4  -8   5       16.25       14.53      3.50 o 
  -4  -7   5        3.22        4.55      3.16 o 
  -3  -7   5        4.94        1.49      2.91 o 
  -2  -7   5        0.40        1.37      2.52 o 
  -1  -7   5       30.95       28.39      3.21 o 
   0  -7   5       30.29       31.06      2.27 o 
   1  -7   5      101.04       94.39      4.46 o 
   2  -7   5        2.24       -1.79      2.38 o 
   3  -7   5        7.67       11.22      2.47 o 
   4  -7   5       50.62       45.79      3.73 o 
   5  -7   5        6.42       10.38      2.72 o 
   6  -7   5        3.59        6.08      3.08 o 
  -5  -6   5       54.62       49.71      4.44 o 
  -4  -6   5        4.68        0.00      2.97 o 
  -3  -6   5       86.71       89.56      4.51 o 
  -2  -6   5      250.68      249.22      6.46 o 
  -1  -6   5      248.91      228.60      6.15 o 
   0  -6   5      338.95      332.52      4.90 o 
   1  -6   5       74.29       69.65      3.79 o 
   2  -6   5      337.25      333.42      6.91 o 
   3  -6   5        0.30        0.37      2.43 o 
   4  -6   5      293.61      283.60      7.13 o 
   5  -6   5        0.02       -2.52      2.64 o 
   6  -6   5       24.18       19.89      3.58 o 
   7  -6   5        0.16        1.69      3.13 o 
  -6  -5   5        3.11        6.07      2.86 o 
  -5  -5   5        0.04        2.96      2.43 o 
  -4  -5   5        5.77        9.07      2.35 o 
  -3  -5   5       14.92       16.10      2.84 o 
  -2  -5   5       20.05       19.38      2.86 o 
  -1  -5   5      239.72      242.54      5.53 o 
   0  -5   5       71.55       75.29      2.36 o 
   1  -5   5      230.14      224.00      5.19 o 
   2  -5   5      400.79      408.09      6.79 o 
   3  -5   5      146.40      149.36      4.77 o 
   4  -5   5      442.97      444.04      7.98 o 
   5  -5   5        2.72        2.77      2.37 o 
   6  -5   5       62.47       69.44      4.21 o 
   7  -5   5        2.26        4.66      2.86 o 
  -7  -4   5        3.09        5.76      2.81 o 
  -6  -4   5       13.04       13.89      2.81 o 
  -5  -4   5        6.84       10.68      2.64 o 
  -4  -4   5        0.93        0.47      2.26 o 
  -3  -4   5       94.47       89.09      3.92 o 
  -2  -4   5      262.77      277.42      5.42 o 
  -1  -4   5       19.10       19.99      1.86 o 
   0  -4   5       39.46       50.47      1.74 o 
   1  -4   5        0.68        1.42      1.39 o 
   2  -4   5        1.12        3.19      1.42 o 
   3  -4   5      203.45      196.44      4.65 o 
   4  -4   5       47.40       40.13      3.09 o 
   5  -4   5        5.60        7.50      2.55 o 
   6  -4   5       83.03       90.76      4.66 o 
   7  -4   5        2.88        3.41      2.55 o 
  -7  -3   5        1.98        3.92      2.77 o 
  -6  -3   5        1.77        8.53      2.40 o 
  -5  -3   5        2.42        6.10      2.20 o 
  -4  -3   5       39.88       31.38      2.81 o 
  -3  -3   5      187.17      170.13      4.39 o 
  -2  -3   5       32.33       34.35      2.10 o 
  -1  -3   5      355.91      368.94      5.07 o 
   0  -3   5      328.16      342.94      3.35 o 
   1  -3   5      634.77      666.98      6.54 o 
   2  -3   5      233.34      244.54      4.41 o 
   3  -3   5       60.74       70.70      2.89 o 
   4  -3   5        2.06        3.50      1.84 o 
   5  -3   5      137.54      140.21      4.80 o 
   6  -3   5       26.75       25.67      3.40 o 
   7  -3   5       16.17       14.57      3.06 o 
   8  -3   5       16.15       12.57      3.58 o 
  -8  -2   5        0.72        0.37      2.99 o 
  -7  -2   5       24.27       23.47      3.33 o 
  -6  -2   5        0.28       -1.59      2.35 o 
  -5  -2   5       58.04       60.38      3.50 o 
  -4  -2   5        0.94       -1.88      1.88 o 
  -3  -2   5       19.56       20.94      1.88 o 
  -2  -2   5        4.79        2.45      1.25 o 
  -1  -2   5       80.76       80.33      2.32 o 
   0  -2   5     2882.50     2792.77     44.03 o 
   1  -2   5      119.69      126.75      2.75 o 
   2  -2   5     1087.17     1146.29      8.31 o 
   3  -2   5        7.61        9.55      1.69 o 
   4  -2   5      221.10      223.51      5.05 o 
   5  -2   5      262.70      243.89      5.81 o 
   6  -2   5       22.70       27.12      2.87 o 
   7  -2   5       62.42       63.77      4.46 o 
   8  -2   5        0.21        0.54      2.99 o 
  -8  -1   5       10.29       13.92      3.28 o 
  -7  -1   5        5.21        6.02      2.72 o 
  -6  -1   5        2.36        0.88      2.16 o 
  -5  -1   5       43.31       45.25      3.13 o 
  -4  -1   5       37.38       36.82      2.47 o 
  -3  -1   5      640.44      665.30      6.84 o 
  -2  -1   5       44.60       39.63      1.76 o 
  -1  -1   5       34.86       33.68      1.61 o 
   0  -1   5      187.81      211.43      2.14 o 
   1  -1   5        5.00        4.66      1.12 o 
   2  -1   5        0.57        1.05      1.03 o 
   3  -1   5       46.74       40.94      2.11 o 
   4  -1   5      433.84      426.36      6.54 o 
   5  -1   5        2.98        4.46      2.11 o 
   6  -1   5       43.95       43.94      3.28 o 
   7  -1   5       17.64       17.29      2.99 o 
   8  -1   5        3.64       -2.35      3.18 o 
  -8   0   5        2.82       -1.05      2.86 o 
  -7   0   5       15.85       10.04      2.86 o 
  -6   0   5        0.06       -2.18      2.25 o 
  -5   0   5        0.17        1.49      2.11 o 
  -4   0   5       27.71       25.11      2.11 o 
  -3   0   5      165.30      132.85      3.24 o 
  -2   0   5      230.10      254.15      3.75 o 
  -1   0   5       81.43       99.73      2.23 o 
   0   0   5     1721.36     1620.88     23.22 o 
   1   0   5        1.54        1.18      1.01 o 
   2   0   5      165.73      168.95      3.28 o 
   3   0   5       78.19       81.01      2.84 o 
   4   0   5        1.40       -0.52      1.83 o 
   5   0   5       97.19       97.82      4.02 o 
   6   0   5       13.11       12.45      2.59 o 
   7   0   5        1.92        1.55      2.47 o 
   8   0   5        0.46       -2.97      2.97 o 
  -8   1   5        6.76        7.55      2.84 o 
  -7   1   5        0.01       -2.37      2.37 o 
  -6   1   5       25.70       29.15      2.99 o 
  -5   1   5       49.36       51.56      3.08 o 
  -4   1   5       27.98       31.99      2.30 o 
  -3   1   5        1.37       -1.17      1.17 o 
  -2   1   5       70.48       79.47      2.33 o 
  -1   1   5     2028.07     1936.54     39.51 o 
   0   1   5      817.21      858.51     33.70 o 
   1   1   5      360.67      395.15      4.60 o 
   2   1   5      106.49      111.70      2.91 o 
   3   1   5      159.52      163.32      3.95 o 
   4   1   5      283.63      298.78      5.88 o 
   5   1   5       62.63       64.15      3.65 o 
   6   1   5       13.73       14.50      2.92 o 
   7   1   5        5.74        4.41      3.01 o 
  -8   2   5        5.05        5.58      2.91 o 
  -7   2   5       16.57       14.01      3.02 o 
  -6   2   5       88.53       82.31      4.11 o 
  -5   2   5       43.26       41.84      3.08 o 
  -4   2   5       54.91       59.35      2.99 o 
  -3   2   5       61.08       65.92      2.59 o 
  -2   2   5      121.82      120.23      3.06 o 
  -1   2   5      288.56      270.30      4.21 o 
   0   2   5       82.88      111.40      9.80 o 
   1   2   5      477.47      515.26      5.85 o 
   2   2   5       44.72       47.65      2.40 o 
   3   2   5      210.09      218.61      4.82 o 
   4   2   5       37.45       42.21      3.13 o 
   5   2   5       27.93       24.33      2.96 o 
   6   2   5       90.69       77.21      4.63 o 
   7   2   5        0.18       -2.79      2.91 o 
  -8   3   5        0.59       -0.19      2.64 o 
  -7   3   5        6.19        4.77      2.97 o 
  -6   3   5       68.99       69.57      4.14 o 
  -5   3   5        0.58        1.91      2.23 o 
  -4   3   5       44.14       40.69      2.84 o 
  -3   3   5      120.72      131.42      3.72 o 
  -2   3   5        2.80        4.98      1.62 o 
  -1   3   5      192.93      175.81      3.92 o 
   0   3   5      186.56      220.17      7.84 o 
   1   3   5        1.29        0.54      1.52 o 
   2   3   5      332.39      337.34      5.98 o 
   3   3   5        1.35        4.12      2.01 o 
   4   3   5       44.85       39.96      3.46 o 
   5   3   5       16.03       21.29      3.02 o 
   6   3   5        1.84       -1.94      2.67 o 
  -7   4   5       19.44       22.47      3.38 o 
  -6   4   5        5.77        9.53      2.59 o 
  -5   4   5        3.23        4.09      2.13 o 
  -4   4   5      294.75      281.91      6.39 o 
  -3   4   5        1.99       -1.96      2.03 o 
  -2   4   5      270.51      271.22      5.53 o 
  -1   4   5       20.65       15.82      2.03 o 
   0   4   5       17.74       14.92      1.45 o 
   1   4   5      243.47      243.86      5.37 o 
   2   4   5       81.84       80.22      3.75 o 
   3   4   5       13.09       17.02      2.70 o 
   4   4   5       28.67       24.37      3.13 o 
   5   4   5        4.11        6.24      2.91 o 
   6   4   5       11.59        8.26      3.46 o 
  -7   5   5        0.01        3.38      2.69 o 
  -6   5   5       20.44       17.10      3.26 o 
  -5   5   5       13.69       13.52      2.67 o 
  -4   5   5        0.03       -2.57      2.57 o 
  -3   5   5        0.15       -0.34      2.30 o 
  -2   5   5       10.42       11.47      2.69 o 
  -1   5   5       36.31       50.04      3.21 o 
   0   5   5        3.73        5.12      1.56 o 
   1   5   5        3.06       -1.03      2.42 o 
   2   5   5      161.85      173.87      5.63 o 
   3   5   5        6.82        5.41      2.99 o 
   4   5   5       24.24       25.60      3.23 o 
   5   5   5        2.59        1.94      3.14 o 
  -6   6   5        5.62        8.21      2.92 o 
  -5   6   5        0.15       -1.12      2.70 o 
  -4   6   5        8.16        8.14      2.60 o 
  -3   6   5        0.47        2.32      2.38 o 
  -2   6   5       42.42       45.85      3.36 o 
  -1   6   5        0.87       -2.20      2.33 o 
   0   6   5        4.90        3.05      1.68 o 
   1   6   5        3.01        2.50      2.47 o 
   2   6   5        0.34        0.44      2.69 o 
   3   6   5        0.77       -2.70      2.70 o 
   4   6   5       12.20        6.12      3.30 o 
  -5   7   5        2.36        3.08      3.02 o 
  -4   7   5        7.51        0.51      3.35 o 
  -3   7   5        2.24        2.25      2.70 o 
  -2   7   5        0.10        3.89      2.38 o 
  -1   7   5       18.72       15.33      2.92 o 
   0   7   5       10.63        9.18      4.26 o 
   1   7   5       44.83       44.95      4.26 o 
   2   7   5        5.70       10.34      3.02 o 
  -3   8   5       15.97       15.16      3.50 o 
  -2   8   5        4.23        7.15      2.64 o 
  -1   8   5        5.03        7.13      3.02 o 
   0   8   5       45.56       47.75      4.94 o 
  -2  -8   6       19.00       19.48      3.31 o 
  -1  -8   6        0.91        2.04      2.69 o 
   0  -8   6       33.54       30.98      6.02 o 
   1  -8   6       79.91       65.68      4.61 o 
   2  -8   6       21.98       18.94      3.38 o 
   3  -8   6       29.51       26.38      3.43 o 
   4  -8   6       11.45        8.79      3.38 o 
  -4  -7   6       27.55       37.33      4.00 o 
  -3  -7   6       14.86       15.48      3.23 o 
  -2  -7   6        8.91        6.00      2.86 o 
  -1  -7   6        9.30        1.44      2.67 o 
   0  -7   6       25.37       22.33      3.82 o 
   1  -7   6        2.43        1.79      2.28 o 
   2  -7   6        0.62        2.38      2.32 o 
   3  -7   6        6.04        7.74      2.57 o 
   4  -7   6        6.62        0.32      2.84 o 
   5  -7   6        9.64        5.27      3.18 o 
   6  -7   6        8.71        6.93      3.35 o 
  -5  -6   6       20.25       16.05      3.75 o 
  -4  -6   6      131.00      131.16      5.90 o 
  -3  -6   6       46.81       49.83      3.80 o 
  -2  -6   6      128.33      135.59      5.04 o 
  -1  -6   6       29.01       36.75      3.30 o 
   0  -6   6      588.73      579.19      6.22 o 
   1  -6   6       64.03       66.22      3.70 o 
   2  -6   6      296.51      293.69      6.73 o 
   3  -6   6       11.60        8.52      2.86 o 
   4  -6   6        8.48       10.21      2.74 o 
   5  -6   6       26.79       23.35      3.40 o 
   6  -6   6       35.14       37.80      3.77 o 
  -6  -5   6        2.19       -1.62      3.08 o 
  -5  -5   6       38.93       33.59      3.80 o 
  -4  -5   6       21.29       27.22      3.18 o 
  -3  -5   6       37.59       33.86      3.36 o 
  -2  -5   6      802.33      828.49     10.02 o 
  -1  -5   6      255.68      251.78      5.78 o 
   0  -5   6      498.46      532.88      5.31 o 
   1  -5   6        6.46        8.67      2.11 o 
   2  -5   6      271.56      278.15      5.91 o 
   3  -5   6      234.77      218.87      5.78 o 
   4  -5   6      203.34      192.27      5.71 o 
   5  -5   6        2.01        4.71      2.33 o 
   6  -5   6        9.94       10.93      2.94 o 
   7  -5   6        1.28        0.52      2.92 o 
  -7  -4   6        2.01        6.76      2.79 o 
  -6  -4   6        7.85        9.38      2.91 o 
  -5  -4   6        4.66        3.89      2.52 o 
  -4  -4   6       16.44       15.55      2.67 o 
  -3  -4   6      178.04      176.01      5.04 o 
  -2  -4   6       17.73       11.09      2.38 o 
  -1  -4   6       19.62       23.02      2.16 o 
   0  -4   6      122.09      133.73      2.58 o 
   1  -4   6      140.25      134.56      3.73 o 
   2  -4   6      203.42      207.90      4.68 o 
   3  -4   6       34.14       36.30      2.65 o 
   4  -4   6        0.98        2.65      2.04 o 
   5  -4   6       66.61       72.49      3.99 o 
   6  -4   6        0.51        2.70      2.64 o 
   7  -4   6       26.44       20.90      3.77 o 
  -7  -3   6        9.21        5.34      3.28 o 
  -6  -3   6        9.70        9.55      2.79 o 
  -5  -3   6       24.98       24.25      2.84 o 
  -4  -3   6       80.82       79.76      3.63 o 
  -3  -3   6       23.11       25.74      2.38 o 
  -2  -3   6       11.30       15.56      1.71 o 
  -1  -3   6      266.25      285.21      4.68 o 
   0  -3   6       68.93       77.24      1.86 o 
   1  -3   6     2844.48     2857.43     57.98 o 
   2  -3   6      283.88      273.01      4.80 o 
   3  -3   6      214.79      228.16      4.85 o 
   4  -3   6       94.44       93.89      3.63 o 
   5  -3   6        0.42        0.34      2.30 o 
   6  -3   6       55.20       51.56      3.55 o 
   7  -3   6        0.64       -2.06      2.96 o 
   8  -3   6        0.26       -3.13      3.13 o 
  -7  -2   6        1.99        5.95      2.74 o 
  -6  -2   6        3.34        0.68      2.50 o 
  -5  -2   6       62.17       66.80      3.82 o 
  -4  -2   6       48.75       50.49      2.94 o 
  -3  -2   6       14.84       11.93      1.89 o 
  -2  -2   6      254.09      277.62      4.49 o 
  -1  -2   6     1633.57     1808.89     10.11 o 
   0  -2   6      455.12      485.65     16.78 o 
   1  -2   6     1470.71     1595.13      9.53 o 
   2  -2   6       42.56       42.38      2.15 o 
   3  -2   6     1715.71     1706.05     11.76 o 
   4  -2   6       30.71       28.05      2.67 o 
   5  -2   6      234.66      221.71      5.76 o 
   6  -2   6       17.13       12.84      2.86 o 
   7  -2   6        4.64        3.90      2.81 o 
   8  -2   6       10.49        8.45      3.41 o 
  -8  -1   6        0.07        0.35      2.55 o 
  -7  -1   6        3.17       -0.91      2.67 o 
  -6  -1   6        2.33        5.49      2.30 o 
  -5  -1   6        1.75        1.79      2.08 o 
  -4  -1   6        1.91        4.24      1.84 o 
  -3  -1   6      431.05      438.66      5.86 o 
  -2  -1   6        1.87        1.88      1.18 o 
  -1  -1   6       34.59       31.62      1.61 o 
   0  -1   6        0.48        1.92      0.88 o 
   1  -1   6      106.27      121.11      2.70 o 
   2  -1   6      986.26      992.69      7.84 o 
   3  -1   6      192.03      184.07      4.07 o 
   4  -1   6        0.63        1.06      1.84 o 
   5  -1   6      136.03      126.20      4.56 o 
   6  -1   6        0.45       -1.32      2.35 o 
   7  -1   6       25.38       27.19      3.23 o 
   8  -1   6        0.76       -2.82      2.82 o 
  -8   0   6        2.39        0.17      2.94 o 
  -7   0   6        5.22        4.31      2.79 o 
  -6   0   6        2.66        1.86      2.28 o 
  -5   0   6       41.16       38.21      3.04 o 
  -4   0   6      351.74      354.24      5.97 o 
  -3   0   6       20.34       16.43      1.71 o 
  -2   0   6      132.47      126.62      2.91 o 
  -1   0   6        6.99        2.53      1.15 o 
   0   0   6      327.56      334.57      2.89 o 
   1   0   6       64.18       63.82      2.10 o 
   2   0   6      306.31      342.85      4.78 o 
   3   0   6        8.41        9.01      1.69 o 
   4   0   6        1.65        0.46      1.89 o 
   5   0   6        0.02        2.45      2.03 o 
   6   0   6        1.68       -0.27      2.33 o 
   7   0   6        4.78        6.89      2.81 o 
  -8   1   6        5.77        7.35      2.99 o 
  -7   1   6        0.02       -0.90      2.40 o 
  -6   1   6       11.59       11.29      2.60 o 
  -5   1   6       91.08       82.33      3.75 o 
  -4   1   6        2.49       -1.77      1.77 o 
  -3   1   6      207.72      180.47      3.87 o 
  -2   1   6       90.74       99.50      2.77 o 
  -1   1   6       43.43       55.38      2.13 o 
   0   1   6     2538.91     2420.17     33.44 o 
   1   1   6       72.13       89.24      2.53 o 
   2   1   6      531.05      594.57      6.57 o 
   3   1   6       50.41       48.57      2.57 o 
   4   1   6       23.52       26.51      2.57 o 
   5   1   6      107.02       94.66      4.48 o 
   6   1   6        1.12        0.84      2.42 o 
   7   1   6        0.15       -0.17      2.60 o 
  -8   2   6        8.43        9.75      3.19 o 
  -7   2   6        1.41        0.91      2.40 o 
  -6   2   6       40.72       38.97      3.40 o 
  -5   2   6        2.38        4.41      2.23 o 
  -4   2   6       29.55       30.23      2.52 o 
  -3   2   6      195.29      196.02      4.36 o 
  -2   2   6      442.86      451.78      5.90 o 
  -1   2   6     3438.22     3344.58     61.59 o 
   0   2   6      455.20      458.60     10.02 o 
   1   2   6      229.72      288.42      4.78 o 
   2   2   6      330.77      344.34      5.66 o 
   3   2   6       55.79       63.62      3.24 o 
   4   2   6      374.14      380.60      7.20 o 
   5   2   6        5.16        5.31      2.37 o 
   6   2   6        0.01        0.61      2.45 o 
   7   2   6        1.70        1.98      2.70 o 
  -8   3   6        0.65        4.22      2.81 o 
  -7   3   6       53.40       61.04      4.55 o 
  -6   3   6        1.12        1.89      2.47 o 
  -5   3   6       85.89       80.00      4.14 o 
  -4   3   6       35.48       31.97      2.82 o 
  -3   3   6      105.74      102.35      3.65 o 
  -2   3   6      471.77      469.13      6.47 o 
  -1   3   6      126.25      123.61      3.51 o 
   0   3   6       21.68       23.73      1.43 o 
   1   3   6       18.19       19.06      2.01 o 
   2   3   6       23.29       23.18      2.48 o 
   3   3   6      103.89      109.84      4.48 o 
   4   3   6       36.43       35.20      3.19 o 
   5   3   6        8.77        8.79      2.69 o 
   6   3   6       11.32        9.89      2.92 o 
  -7   4   6        0.83        1.35      2.86 o 
  -6   4   6       11.02       13.05      2.77 o 
  -5   4   6        0.88        2.82      2.25 o 
  -4   4   6       16.34       18.22      2.65 o 
  -3   4   6       77.28       77.11      3.79 o 
  -2   4   6       86.66       87.50      3.63 o 
  -1   4   6        0.02       -1.22      1.91 o 
   0   4   6       40.97       45.79      2.55 o 
   1   4   6      311.42      338.24      6.47 o 
   2   4   6        1.26        4.65      2.37 o 
   3   4   6       88.33      100.48      4.31 o 
   4   4   6        0.91        2.26      2.37 o 
   5   4   6       52.06       55.78      4.28 o 
   6   4   6        7.91       11.32      3.43 o 
  -7   5   6       19.38       30.75      3.40 o 
  -6   5   6        9.83        6.46      2.96 o 
  -5   5   6        0.45       -2.16      2.60 o 
  -4   5   6       29.80       29.52      3.13 o 
  -3   5   6       10.22       10.39      2.72 o 
  -2   5   6      115.23      105.48      4.33 o 
  -1   5   6        8.47        5.98      2.60 o 
   0   5   6      349.59      352.86     15.06 o 
   1   5   6       30.22       30.03      3.30 o 
   2   5   6       41.31       37.62      3.51 o 
   3   5   6       47.10       51.25      4.04 o 
   4   5   6       48.84       55.92      4.28 o 
   5   5   6       78.32       90.32      5.41 o 
  -6   6   6        3.44        5.56      2.79 o 
  -5   6   6       12.38        7.99      3.35 o 
  -4   6   6        8.08        4.66      2.81 o 
  -3   6   6       10.51        8.21      2.79 o 
  -2   6   6        0.89        2.60      2.37 o 
  -1   6   6        8.40        7.44      2.55 o 
   0   6   6       15.57       14.10      1.84 o 
   1   6   6        7.96        9.24      2.75 o 
   2   6   6       17.02       13.77      3.19 o 
   3   6   6        1.90       -2.99      2.99 o 
   4   6   6        8.07        6.52      3.31 o 
  -5   7   6       20.12       21.36      3.89 o 
  -4   7   6        0.00        0.17      2.89 o 
  -3   7   6       59.97       54.83      4.29 o 
  -2   7   6        3.24        6.78      2.79 o 
  -1   7   6        6.77        8.99      2.79 o 
   0   7   6       35.06       39.36      2.68 o 
   1   7   6        2.52       -0.51      3.11 o 
   2   7   6       16.92       11.42      3.40 o 
  -2  -8   7        0.56       -1.28      2.70 o 
  -1  -8   7       56.12       51.73      4.24 o 
   0  -8   7       10.37       13.04      2.16 o 
   1  -8   7       13.32       11.74      3.13 o 
   2  -8   7       43.75       47.82      3.99 o 
   3  -8   7        0.66        0.86      2.50 o 
   4  -8   7        7.69        9.65      3.24 o 
  -4  -7   7        0.04       -1.49      3.09 o 
  -3  -7   7        1.20       -0.84      2.77 o 
  -2  -7   7        2.11        2.18      2.64 o 
  -1  -7   7        0.89        1.91      2.70 o 
   0  -7   7       12.74        9.43      1.97 o 
   1  -7   7       16.16       20.06      2.79 o 
   2  -7   7        8.84       13.28      2.92 o 
   3  -7   7        2.33        5.22      2.53 o 
   4  -7   7       36.87       36.79      3.87 o 
   5  -7   7        2.27        5.71      2.67 o 
  -5  -6   7       18.59       24.37      3.84 o 
  -4  -6   7      142.84      131.77      6.12 o 
  -3  -6   7       72.34       77.78      4.31 o 
  -2  -6   7      240.43      229.87      6.52 o 
  -1  -6   7      223.11      226.71      6.05 o 
   0  -6   7       75.84       81.41      2.85 o 
   1  -6   7       84.49       87.69      4.02 o 
   2  -6   7      115.99      112.19      4.68 o 
   3  -6   7       14.35       11.83      2.77 o 
   4  -6   7       47.85       48.85      3.95 o 
   5  -6   7        7.51       10.49      2.75 o 
   6  -6   7       24.57       25.70      3.65 o 
  -6  -5   7       46.13       50.83      4.29 o 
  -5  -5   7        6.80        4.78      2.99 o 
  -4  -5   7      195.63      213.78      6.22 o 
  -3  -5   7        1.15        4.48      2.32 o 
  -2  -5   7      165.54      161.28      5.17 o 
  -1  -5   7      116.57      113.59      4.34 o 
   0  -5   7      198.78      191.86      6.69 o 
   1  -5   7       21.55       25.55      2.48 o 
   2  -5   7       31.76       30.62      2.82 o 
   3  -5   7       38.79       38.73      3.09 o 
   4  -5   7       15.24       17.13      2.79 o 
   5  -5   7        3.54        3.48      2.33 o 
   6  -5   7        1.60        4.11      2.48 o 
   7  -5   7        9.21       14.62      3.60 o 
  -6  -4   7        3.00        0.83      2.57 o 
  -5  -4   7       19.61       16.58      2.99 o 
  -4  -4   7        0.62        2.33      2.20 o 
  -3  -4   7       82.22       74.98      3.80 o 
  -2  -4   7      189.55      179.58      4.83 o 
  -1  -4   7       10.77        7.76      1.86 o 
   0  -4   7      266.55      258.77      4.48 o 
   1  -4   7      682.04      691.34      7.91 o 
   2  -4   7      113.56      107.07      3.68 o 
   3  -4   7      183.62      177.48      4.83 o 
   4  -4   7        5.76        4.19      2.52 o 
   5  -4   7        5.09        8.89      2.40 o 
   6  -4   7       51.32       56.59      3.99 o 
   7  -4   7       16.14       17.37      3.62 o 
  -7  -3   7        7.24       16.29      2.89 o 
  -6  -3   7       33.55       37.58      3.77 o 
  -5  -3   7      185.23      172.62      5.69 o 
  -4  -3   7       11.66       15.17      2.40 o 
  -3  -3   7      467.58      490.03      7.28 o 
  -2  -3   7       20.34       17.25      2.11 o 
  -1  -3   7      425.71      484.27      6.15 o 
   0  -3   7     1003.85     1056.50     25.42 o 
   1  -3   7      113.23       96.07      3.14 o 
   2  -3   7      240.20      231.03      4.66 o 
   3  -3   7        2.41        4.87      1.72 o 
   4  -3   7       15.47       18.52      2.42 o 
   5  -3   7        6.15       10.46      2.40 o 
   6  -3   7       14.00        9.50      2.91 o 
   7  -3   7        4.21        0.81      2.69 o 
  -7  -2   7        0.11        5.09      2.52 o 
  -6  -2   7       31.08       31.92      3.30 o 
  -5  -2   7      155.28      152.86      5.12 o 
  -4  -2   7       59.95       55.56      3.26 o 
  -3  -2   7      669.44      710.57      8.03 o 
  -2  -2   7      184.76      179.92      3.90 o 
  -1  -2   7     1044.95     1183.69      8.70 o 
   0  -2   7      245.25      270.13      6.14 o 
   1  -2   7     1178.94     1222.29      8.89 o 
   2  -2   7      533.29      537.04      6.44 o 
   3  -2   7      150.00      150.90      4.12 o 
   4  -2   7      108.26      115.55      3.90 o 
   5  -2   7        3.60        2.86      2.33 o 
   6  -2   7       19.94       19.47      2.81 o 
   7  -2   7        0.01        2.74      2.55 o 
  -8  -1   7        6.94        8.65      3.13 o 
  -7  -1   7        0.50       -1.55      2.64 o 
  -6  -1   7        1.33        2.11      2.15 o 
  -5  -1   7        6.88        6.81      2.25 o 
  -4  -1   7       73.48       67.85      3.24 o 
  -3  -1   7       11.40       11.44      1.71 o 
  -2  -1   7       82.19       71.78      2.53 o 
  -1  -1   7      725.42      751.52      6.56 o 
   0  -1   7      324.41      314.66      3.04 o 
   1  -1   7      358.37      351.87      4.71 o 
   2  -1   7       63.60       65.16      2.60 o 
   3  -1   7       11.98       12.05      1.69 o 
   4  -1   7       63.35       72.00      3.28 o 
   5  -1   7        9.33       10.48      2.57 o 
   6  -1   7       13.49       19.08      2.77 o 
   7  -1   7        2.42        8.40      2.33 o 
  -8   0   7       11.70       18.32      2.89 o 
  -7   0   7        6.41        7.45      2.42 o 
  -6   0   7       64.09       68.45      3.94 o 
  -5   0   7        1.93        6.62      1.99 o 
  -4   0   7       33.03       33.44      2.50 o 
  -3   0   7       13.84       10.98      1.59 o 
  -2   0   7      118.46      127.60      3.19 o 
  -1   0   7       25.83       24.30      1.57 o 
   0   0   7        6.55        3.32      1.27 o 
   1   0   7       13.68       13.33      1.54 o 
   2   0   7      102.58       89.22      2.87 o 
   3   0   7        4.73        3.95      1.44 o 
   4   0   7        3.33        5.66      2.04 o 
   5   0   7       46.12       47.43      3.43 o 
   6   0   7        7.15        9.24      2.59 o 
   7   0   7        1.08        2.48      2.59 o 
  -8   1   7        0.77       -0.54      2.75 o 
  -7   1   7        8.27        9.87      2.52 o 
  -6   1   7      155.90      159.74      5.34 o 
  -5   1   7       29.91       33.17      2.86 o 
  -4   1   7      778.16      819.89      9.18 o 
  -3   1   7        4.88        5.46      1.74 o 
  -2   1   7     1024.44     1148.20      8.97 o 
  -1   1   7     1060.20     1105.10      8.43 o 
   0   1   7     1324.28     1525.19     43.28 o 
   1   1   7      594.00      651.48      6.71 o 
   2   1   7      205.29      259.79      4.78 o 
   3   1   7       23.67       23.93      2.21 o 
   4   1   7        0.11       -1.99      2.11 o 
   5   1   7        1.01        1.62      2.35 o 
   6   1   7       25.12       24.38      3.11 o 
   7   1   7        0.47       -0.35      2.65 o 
  -8   2   7        2.13        2.72      2.79 o 
  -7   2   7       48.77       48.11      3.77 o 
  -6   2   7        0.24        6.22      2.40 o 
  -5   2   7      195.21      197.39      5.44 o 
  -4   2   7       25.83       29.52      2.48 o 
  -3   2   7      229.25      228.65      4.88 o 
  -2   2   7      188.68      197.25      4.29 o 
  -1   2   7        0.12       -1.62      1.62 o 
   0   2   7       32.16       36.30      1.52 o 
   1   2   7        9.81        9.16      1.61 o 
   2   2   7       58.71       69.18      3.09 o 
   3   2   7      155.26      141.46      4.44 o 
   4   2   7       37.94       35.81      3.48 o 
   5   2   7        0.39        0.41      2.20 o 
   6   2   7        0.98        3.02      2.53 o 
   7   2   7        0.88        4.09      2.82 o 
  -8   3   7        0.08        0.19      2.87 o 
  -7   3   7        3.01        4.22      2.74 o 
  -6   3   7       18.97       24.52      2.89 o 
  -5   3   7        9.91        8.36      2.30 o 
  -4   3   7        8.13        5.73      2.28 o 
  -3   3   7      159.70      147.27      4.43 o 
  -2   3   7      146.12      144.85      4.09 o 
  -1   3   7       96.02       86.60      3.19 o 
   0   3   7        1.88        2.09      1.08 o 
   1   3   7       31.72       31.45      2.57 o 
   2   3   7      108.99      114.65      4.17 o 
   3   3   7      203.83      214.90      5.69 o 
   4   3   7        0.36        0.64      2.11 o 
   5   3   7        0.36        4.21      2.28 o 
   6   3   7        1.38        1.57      2.96 o 
  -7   4   7        1.26       -3.11      3.11 o 
  -6   4   7        3.86        2.57      2.65 o 
  -5   4   7       43.10       44.27      3.41 o 
  -4   4   7       59.71       59.85      3.87 o 
  -3   4   7      434.42      425.40      7.67 o 
  -2   4   7       26.84       29.72      2.91 o 
  -1   4   7      338.22      329.53      6.37 o 
   0   4   7        9.76        5.79      1.68 o 
   1   4   7      235.35      245.46      5.83 o 
   2   4   7        5.19        6.32      2.69 o 
   3   4   7       49.92       50.51      3.65 o 
   4   4   7        6.15        6.64      3.01 o 
   5   4   7        0.43        3.70      2.64 o 
  -7   5   7        2.19       -3.16      3.16 o 
  -6   5   7        3.58        1.17      2.89 o 
  -5   5   7       28.07       24.38      3.24 o 
  -4   5   7       32.22       32.17      3.36 o 
  -3   5   7      152.11      141.52      5.34 o 
  -2   5   7      125.90      140.29      5.07 o 
  -1   5   7      395.55      379.06      7.71 o 
   0   5   7       41.35       48.82      4.25 o 
   1   5   7      453.99      461.88      8.74 o 
   2   5   7       19.81       19.26      3.26 o 
   3   5   7      256.95      258.19      7.32 o 
   4   5   7        7.36        7.25      3.57 o 
  -6   6   7        0.03       -3.11      3.11 o 
  -5   6   7        3.35        4.90      2.81 o 
  -4   6   7        4.36       10.32      2.74 o 
  -3   6   7       27.67       32.21      3.46 o 
  -2   6   7        1.36       -0.57      2.40 o 
  -1   6   7        5.28        2.84      2.55 o 
   0   6   7       31.02       38.18      4.77 o 
   1   6   7        3.12        8.45      2.75 o 
   2   6   7       21.89       21.63      3.38 o 
   3   6   7       11.71        9.65      3.36 o 
  -4   7   7       32.09       33.98      3.90 o 
  -3   7   7        0.09        1.37      2.50 o 
  -2   7   7       28.58       22.96      3.72 o 
  -1   7   7       10.80        7.86      3.24 o 
   0   7   7        7.90        9.17      2.06 o 
   1   7   7       32.58       35.32      4.09 o 
   2   7   7        0.30        4.71      3.13 o 
  -2  -8   8       11.16       17.41      3.19 o 
  -1  -8   8        0.21        1.76      2.57 o 
   0  -8   8        9.86       11.31      2.26 o 
   1  -8   8       11.60        8.75      2.99 o 
   2  -8   8        3.11        3.58      2.59 o 
   3  -8   8        0.56        1.40      2.70 o 
   4  -8   8        4.53        5.76      3.09 o 
  -4  -7   8        0.08        0.56      2.89 o 
  -3  -7   8        7.98       -1.37      2.87 o 
  -2  -7   8        1.92        5.41      2.60 o 
  -1  -7   8        6.69        6.61      2.74 o 
   0  -7   8       28.25       28.22      2.54 o 
   1  -7   8       19.18       14.52      3.14 o 
   2  -7   8       10.03       12.00      2.92 o 
   3  -7   8       33.06       32.56      3.48 o 
   4  -7   8        0.84        0.49      2.89 o 
   5  -7   8       26.87       32.21      3.50 o 
  -5  -6   8       32.10       28.96      4.02 o 
  -4  -6   8       14.60       13.92      3.30 o 
  -3  -6   8      125.88      128.21      5.39 o 
  -2  -6   8       28.49       21.60      3.43 o 
  -1  -6   8        3.31        5.09      2.42 o 
   0  -6   8       80.98       79.24      2.78 o 
   1  -6   8       89.94       85.35      4.06 o 
   2  -6   8       36.27       37.77      3.16 o 
   3  -6   8      122.28      112.83      4.92 o 
   4  -6   8      133.42      124.10      5.36 o 
   5  -6   8       39.31       46.13      4.09 o 
   6  -6   8        3.90        7.42      2.77 o 
  -6  -5   8       12.83        5.56      3.60 o 
  -5  -5   8       16.31       17.07      3.30 o 
  -4  -5   8       13.75       12.20      3.02 o 
  -3  -5   8        3.82        3.70      2.42 o 
  -2  -5   8      188.88      183.97      5.48 o 
  -1  -5   8        9.15        3.99      2.52 o 
   0  -5   8       92.51       86.53      2.63 o 
   1  -5   8        0.68        2.18      2.04 o 
   2  -5   8        7.68       15.72      2.75 o 
   3  -5   8      119.88      115.77      4.61 o 
   4  -5   8        0.71       -0.25      2.48 o 
   5  -5   8        0.29        1.28      2.52 o 
   6  -5   8       20.94       23.76      3.40 o 
   7  -5   8        6.63        7.96      3.28 o 
  -6  -4   8       46.63       46.91      4.12 o 
  -5  -4   8        0.16        3.35      2.53 o 
  -4  -4   8       39.88       39.54      3.21 o 
  -3  -4   8       57.58       66.19      3.51 o 
  -2  -4   8        1.44       -1.28      2.16 o 
  -1  -4   8       67.64       70.23      3.23 o 
   0  -4   8      588.06      605.85      9.46 o 
   1  -4   8      160.21      173.07      4.51 o 
   2  -4   8      231.92      244.03      5.31 o 
   3  -4   8       92.49       97.28      3.97 o 
   4  -4   8       21.85       26.80      2.79 o 
   5  -4   8       77.24       77.78      4.28 o 
   6  -4   8       24.88       24.03      3.46 o 
   7  -4   8        7.01        6.13      3.04 o 
  -7  -3   8       46.85       43.77      4.33 o 
  -6  -3   8       28.70       24.23      3.63 o 
  -5  -3   8       18.89       23.64      2.96 o 
  -4  -3   8      117.43      126.26      4.73 o 
  -3  -3   8       11.83       11.66      2.45 o 
  -2  -3   8      409.15      432.49      6.56 o 
  -1  -3   8        0.03       -0.39      1.50 o 
   0  -3   8      172.73      178.11      3.04 o 
   1  -3   8       25.85       29.32      2.08 o 
   2  -3   8       32.59       27.31      2.15 o 
   3  -3   8       14.94       12.49      2.23 o 
   4  -3   8       39.62       37.02      3.04 o 
   5  -3   8       68.65       65.11      3.89 o 
   6  -3   8        2.42        3.63      2.52 o 
   7  -3   8        6.38       10.49      2.97 o 
  -7  -2   8       27.69       32.53      3.58 o 
  -6  -2   8       17.62       16.14      2.96 o 
  -5  -2   8      135.52      126.62      4.78 o 
  -4  -2   8       66.75       67.14      3.38 o 
  -3  -2   8      519.80      509.92      7.27 o 
  -2  -2   8      728.40      745.16      7.84 o 
  -1  -2   8      146.18      153.57      3.60 o 
   0  -2   8      728.62      731.10      8.35 o 
   1  -2   8       84.28       86.23      2.96 o 
   2  -2   8       18.00       18.50      1.89 o 
   3  -2   8        3.46        3.63      1.83 o 
   4  -2   8       25.25       21.58      2.53 o 
   5  -2   8        0.49        1.20      2.18 o 
   6  -2   8        4.50        5.97      2.38 o 
   7  -2   8        6.36        6.83      2.64 o 
  -8  -1   8        3.72       11.09      3.01 o 
  -7  -1   8        0.17        0.47      2.53 o 
  -6  -1   8       11.42       13.59      2.57 o 
  -5  -1   8        2.98        1.27      2.10 o 
  -4  -1   8        2.68        4.61      1.96 o 
  -3  -1   8      215.86      206.43      4.48 o 
  -2  -1   8        3.94        3.41      1.44 o 
  -1  -1   8       54.27       50.95      2.16 o 
   0  -1   8       23.54       19.04      1.14 o 
   1  -1   8        0.81        3.06      1.22 o 
   2  -1   8      124.61      125.72      3.43 o 
   3  -1   8        7.01       10.02      1.94 o 
   4  -1   8        0.01        1.62      1.93 o 
   5  -1   8       43.12       45.51      3.43 o 
   6  -1   8        1.32       -1.57      2.47 o 
   7  -1   8        9.75        7.38      3.11 o 
  -8   0   8       10.58        8.64      3.28 o 
  -7   0   8       13.22       16.92      2.97 o 
  -6   0   8        1.07        3.85      2.20 o 
  -5   0   8       50.02       51.07      3.31 o 
  -4   0   8       44.06       35.91      2.82 o 
  -3   0   8      276.82      297.66      5.36 o 
  -2   0   8       18.90       15.45      1.74 o 
  -1   0   8        1.08        2.25      1.22 o 
   0   0   8      106.37      114.52      2.16 o 
   1   0   8      204.38      193.18      3.94 o 
   2   0   8        3.39        3.13      1.39 o 
   3   0   8       44.34       43.43      2.53 o 
   4   0   8       52.53       45.32      3.30 o 
   5   0   8       28.55       31.94      3.16 o 
   6   0   8        5.12        4.24      2.50 o 
   7   0   8       18.84       21.19      3.31 o 
  -8   1   8       44.79       44.48      4.19 o 
  -7   1   8        0.38        3.13      2.55 o 
  -6   1   8      111.73      109.45      4.83 o 
  -5   1   8       99.87       97.30      4.21 o 
  -4   1   8      179.42      183.80      5.09 o 
  -3   1   8      172.74      181.03      4.41 o 
  -2   1   8      208.06      244.32      4.70 o 
  -1   1   8       33.92       23.40      1.94 o 
   0   1   8       33.68       28.50      2.75 o 
   1   1   8       31.78       23.74      1.84 o 
   2   1   8       29.12       32.65      2.35 o 
   3   1   8        3.44        2.18      1.96 o 
   4   1   8       73.42       66.29      3.72 o 
   5   1   8        6.26        6.44      2.47 o 
   6   1   8        9.07        7.72      2.89 o 
   7   1   8        5.72       -0.35      2.99 o 
  -8   2   8        1.09        3.35      2.53 o 
  -7   2   8        0.57        6.40      2.35 o 
  -6   2   8      101.54      101.07      4.68 o 
  -5   2   8        4.91        4.02      2.42 o 
  -4   2   8      152.92      154.87      4.68 o 
  -3   2   8       35.76       31.82      2.69 o 
  -2   2   8       22.80       18.23      2.03 o 
  -1   2   8      472.28      465.50      6.34 o 
   0   2   8       21.01       27.04      1.48 o 
   1   2   8        8.34       11.49      1.72 o 
   2   2   8      170.34      156.39      4.43 o 
   3   2   8      129.52      132.80      4.60 o 
   4   2   8       29.08       29.86      3.26 o 
   5   2   8        3.14       -0.86      2.37 o 
   6   2   8        4.47        2.16      2.60 o 
  -7   3   8       45.03       49.21      4.31 o 
  -6   3   8        1.59       -2.33      2.70 o 
  -5   3   8       36.91       38.90      3.31 o 
  -4   3   8       75.90       76.25      3.80 o 
  -3   3   8       52.80       60.36      3.31 o 
  -2   3   8      178.17      172.19      4.65 o 
  -1   3   8        9.52        8.92      2.06 o 
   0   3   8        0.01        0.54      1.23 o 
   1   3   8       10.73        8.25      2.30 o 
   2   3   8      186.38      188.92      5.42 o 
   3   3   8       42.14       37.18      3.31 o 
   4   3   8        1.38        2.87      2.32 o 
   5   3   8       14.21       14.94      3.14 o 
   6   3   8        5.05       -3.06      3.06 o 
  -7   4   8       37.24       42.97      4.19 o 
  -6   4   8        6.12        4.71      3.19 o 
  -5   4   8       78.46       82.84      4.33 o 
  -4   4   8       78.42       75.05      4.14 o 
  -3   4   8       64.08       56.09      3.80 o 
  -2   4   8      166.75      152.57      5.02 o 
  -1   4   8       79.46       79.76      3.79 o 
   0   4   8      230.86      223.26      4.04 o 
   1   4   8        0.67       -2.06      2.45 o 
   2   4   8      131.01      128.11      5.07 o 
   3   4   8        1.24       -0.96      2.52 o 
   4   4   8       13.10       14.55      2.91 o 
   5   4   8        0.63        1.23      2.89 o 
  -6   5   8       16.33       15.01      3.67 o 
  -5   5   8      152.23      148.45      6.07 o 
  -4   5   8       50.42       49.51      4.16 o 
  -3   5   8      308.01      291.14      7.27 o 
  -2   5   8        0.61        1.28      2.74 o 
  -1   5   8      324.98      322.06      7.33 o 
   0   5   8      108.18      106.79      6.94 o 
   1   5   8      234.63      240.29      6.64 o 
   2   5   8       78.88       82.70      4.44 o 
   3   5   8       18.15       18.55      3.33 o 
   4   5   8       14.43       19.53      3.43 o 
  -5   6   8        2.24        4.38      2.82 o 
  -4   6   8       25.86       31.30      3.16 o 
  -3   6   8        1.49        6.34      2.72 o 
  -2   6   8       33.85       36.37      3.48 o 
  -1   6   8        0.27        0.90      2.47 o 
   0   6   8        7.28        9.19      2.06 o 
   1   6   8       10.23        9.97      3.04 o 
   2   6   8        3.75        1.69      2.97 o 
   3   6   8        7.56       12.25      3.23 o 
  -4   7   8        0.23       -3.09      3.09 o 
  -3   7   8       32.34       37.53      4.16 o 
  -2   7   8        0.02        0.52      2.86 o 
  -1   7   8        4.00        1.74      2.72 o 
   0   7   8       13.50       17.25      4.80 o 
   1   7   8        1.12       -1.49      3.02 o 
  -2  -8   9        0.94        7.35      2.67 o 
  -1  -8   9        1.88        0.00      2.81 o 
   0  -8   9        0.47       -1.97      1.97 o 
   1  -8   9        6.76        5.00      2.92 o 
   2  -8   9        1.90       -3.11      3.11 o 
   3  -8   9        8.00        5.05      3.02 o 
  -3  -7   9        4.77        2.10      2.94 o 
  -2  -7   9        8.00        8.45      2.89 o 
  -1  -7   9       23.00       24.16      3.31 o 
   0  -7   9       12.60       12.80      3.72 o 
   1  -7   9       77.64       69.82      4.33 o 
   2  -7   9       10.26       11.61      2.79 o 
   3  -7   9        7.17        2.67      2.69 o 
   4  -7   9       43.61       52.64      4.06 o 
   5  -7   9        1.77        5.63      2.57 o 
  -5  -6   9        1.97        1.30      3.11 o 
  -4  -6   9        0.06       -1.33      2.74 o 
  -3  -6   9        0.20        3.35      2.53 o 
  -2  -6   9       32.31       30.08      3.14 o 
  -1  -6   9       64.24       67.53      3.85 o 
   0  -6   9       17.61       16.06      2.04 o 
   1  -6   9        6.24       13.32      2.50 o 
   2  -6   9        3.04        3.51      2.40 o 
   3  -6   9       75.36       77.46      4.17 o 
   4  -6   9       44.17       48.33      3.63 o 
   5  -6   9       16.83       23.22      3.35 o 
   6  -6   9       14.59       14.19      3.62 o 
  -5  -5   9        9.61        5.66      3.26 o 
  -4  -5   9       55.15       53.26      4.04 o 
  -3  -5   9        0.78        1.06      2.42 o 
  -2  -5   9       53.07       55.02      3.58 o 
  -1  -5   9      161.43      171.84      5.14 o 
   0  -5   9       15.18       15.03      1.81 o 
   1  -5   9      199.01      191.59      5.29 o 
   2  -5   9       74.44       77.93      4.11 o 
   3  -5   9       61.66       47.99      3.72 o 
   4  -5   9       41.08       44.10      3.33 o 
   5  -5   9        8.26       11.02      2.53 o 
   6  -5   9        6.15        7.74      2.91 o 
  -6  -4   9        0.91       -0.17      3.16 o 
  -5  -4   9       19.70       18.82      3.21 o 
  -4  -4   9       24.66       24.59      3.19 o 
  -3  -4   9      164.25      167.92      5.20 o 
  -2  -4   9      303.96      311.55      6.44 o 
  -1  -4   9      181.24      177.79      4.78 o 
   0  -4   9        3.65        5.77      1.37 o 
   1  -4   9      199.84      187.88      4.78 o 
   2  -4   9      138.55      130.25      4.34 o 
   3  -4   9      316.98      299.79      6.59 o 
   4  -4   9        5.76        6.30      2.28 o 
   5  -4   9        4.27       -0.56      2.53 o 
   6  -4   9        2.41        2.99      2.65 o 
   7  -4   9        6.71        8.52      3.08 o 
  -7  -3   9        0.69        3.30      2.84 o 
  -6  -3   9       15.66       20.18      3.19 o 
  -5  -3   9        6.69        6.79      2.52 o 
  -4  -3   9        0.26       -0.71      2.32 o 
  -3  -3   9      212.04      209.05      5.29 o 
  -2  -3   9        0.93       -0.73      1.86 o 
  -1  -3   9        6.14       10.38      1.77 o 
   0  -3   9       47.19       60.77      1.94 o 
   1  -3   9       19.67       17.13      2.01 o 
   2  -3   9       18.05       11.78      2.21 o 
   3  -3   9       87.70       86.23      3.63 o 
   4  -3   9       89.10       89.88      4.16 o 
   5  -3   9        4.53        5.34      2.53 o 
   6  -3   9       21.83       24.49      2.94 o 
   7  -3   9        0.09       -2.79      2.79 o 
  -7  -2   9       27.75       28.22      3.63 o 
  -6  -2   9        4.90        3.68      2.40 o 
  -5  -2   9       12.94       15.01      2.69 o 
  -4  -2   9       81.12       84.04      4.06 o 
  -3  -2   9       41.33       36.94      2.92 o 
  -2  -2   9        3.03        1.64      1.62 o 
  -1  -2   9       18.93       22.64      2.06 o 
   0  -2   9      282.63      295.63      3.84 o 
   1  -2   9        3.94        3.14      1.55 o 
   2  -2   9      104.99       98.40      3.36 o 
   3  -2   9       28.15       30.38      2.43 o 
   4  -2   9        4.96        4.77      2.18 o 
   5  -2   9       43.65       40.29      3.14 o 
   6  -2   9        8.32        5.04      2.75 o 
   7  -2   9        3.74        1.91      2.91 o 
  -7  -1   9        1.54        4.29      2.43 o 
  -6  -1   9        2.38        3.80      2.35 o 
  -5  -1   9       48.95       54.77      3.41 o 
  -4  -1   9        8.46        6.62      2.25 o 
  -3  -1   9        4.46        5.42      1.77 o 
  -2  -1   9        0.48        3.38      1.39 o 
  -1  -1   9      101.54       97.03      3.01 o 
   0  -1   9      123.42      117.04      2.31 o 
   1  -1   9       23.68       19.48      1.86 o 
   2  -1   9       50.30       47.01      2.55 o 
   3  -1   9       33.85       30.81      2.47 o 
   4  -1   9       82.35       82.24      3.85 o 
   5  -1   9        0.19       -2.28      2.28 o 
   6  -1   9       15.83       22.93      3.02 o 
   7  -1   9       13.75       14.30      3.57 o 
  -8   0   9        0.76       -2.74      2.74 o 
  -7   0   9        6.39        8.72      2.65 o 
  -6   0   9       16.88       14.48      2.79 o 
  -5   0   9        1.95        0.47      2.47 o 
  -4   0   9        1.34        2.81      1.94 o 
  -3   0   9       52.64       48.01      2.79 o 
  -2   0   9       32.45       27.51      2.15 o 
  -1   0   9        7.21        5.49      1.54 o 
   0   0   9      292.71      301.00      5.64 o 
   1   0   9      398.02      397.60      5.83 o 
   2   0   9       78.22       80.06      3.11 o 
   3   0   9       30.18       26.19      2.43 o 
   4   0   9        6.63        5.91      2.32 o 
   5   0   9       41.91       33.75      3.30 o 
   6   0   9       26.03       29.45      3.50 o 
   7   0   9        0.16        1.25      2.64 o 
  -8   1   9        6.10        8.09      3.23 o 
  -7   1   9       14.74       15.21      3.23 o 
  -6   1   9        8.82        8.33      2.75 o 
  -5   1   9        3.58        0.83      2.20 o 
  -4   1   9       83.50       73.00      3.62 o 
  -3   1   9       41.16       44.02      2.79 o 
  -2   1   9        0.51       -1.64      1.64 o 
  -1   1   9        1.07        0.30      1.39 o 
   0   1   9      224.64      245.74      3.38 o 
   1   1   9       17.53       18.28      2.11 o 
   2   1   9       18.39       12.61      2.21 o 
   3   1   9       66.00       59.06      3.40 o 
   4   1   9       40.50       42.41      3.43 o 
   5   1   9       47.29       43.92      3.75 o 
   6   1   9        3.98        5.49      2.87 o 
   7   1   9        4.03        6.76      2.60 o 
  -7   2   9        8.89       11.27      2.87 o 
  -6   2   9        0.15        0.71      2.53 o 
  -5   2   9       40.08       39.19      3.04 o 
  -4   2   9       24.16       20.67      2.77 o 
  -3   2   9       17.67       14.52      2.45 o 
  -2   2   9       55.43       48.16      2.87 o 
  -1   2   9      104.05       88.92      3.46 o 
   0   2   9       24.93       28.02      5.52 o 
   1   2   9       53.93       50.27      2.87 o 
   2   2   9      149.26      149.53      4.56 o 
   3   2   9        1.79        3.51      2.25 o 
   4   2   9       79.66       91.81      4.43 o 
   5   2   9        0.11        1.20      2.50 o 
   6   2   9        4.68        9.18      2.99 o 
  -7   3   9        0.47        4.68      2.77 o 
  -6   3   9       23.67       25.94      3.24 o 
  -5   3   9        3.39       -1.06      2.43 o 
  -4   3   9       32.94       32.82      3.13 o 
  -3   3   9        5.66        7.55      2.33 o 
  -2   3   9      521.71      511.49      7.74 o 
  -1   3   9       85.54       96.76      3.75 o 
   0   3   9      167.56      170.97      4.62 o 
   1   3   9       49.16       45.81      3.08 o 
   2   3   9        2.23        2.86      2.32 o 
   3   3   9        7.28        6.89      2.38 o 
   4   3   9       32.62       32.23      3.55 o 
   5   3   9        0.63        2.96      2.55 o 
   6   3   9        6.00        1.32      3.24 o 
  -7   4   9       55.50       66.56      4.97 o 
  -6   4   9       73.81       81.31      5.20 o 
  -5   4   9       36.99       33.80      3.99 o 
  -4   4   9      115.96      120.67      5.04 o 
  -3   4   9        7.51        3.06      2.77 o 
  -2   4   9      358.46      349.22      7.20 o 
  -1   4   9        0.04        0.79      2.28 o 
   0   4   9       15.19       18.72      1.97 o 
   1   4   9        2.14        5.75      2.30 o 
   2   4   9        1.90       -1.18      2.35 o 
   3   4   9        6.42        7.42      2.77 o 
   4   4   9        6.19        3.58      2.75 o 
   5   4   9        5.74       -1.83      3.06 o 
  -6   5   9        1.73        8.60      2.91 o 
  -5   5   9       84.84       86.16      5.10 o 
  -4   5   9       57.38       60.48      4.44 o 
  -3   5   9      143.56      138.33      5.59 o 
  -2   5   9      101.71       93.45      4.58 o 
  -1   5   9       31.28       28.76      3.21 o 
   0   5   9       19.80       18.91      2.10 o 
   1   5   9        3.16        5.71      2.65 o 
   2   5   9       10.93       10.22      3.13 o 
   3   5   9        1.75       -2.94      2.94 o 
   4   5   9        0.91        3.50      2.79 o 
  -5   6   9        7.80        7.47      2.92 o 
  -4   6   9        2.34        6.47      2.74 o 
  -3   6   9       12.07        8.74      3.08 o 
  -2   6   9        0.24        2.82      2.59 o 
  -1   6   9        0.28        1.72      2.45 o 
   0   6   9       21.89       26.85      4.46 o 
   1   6   9        2.04        9.31      2.65 o 
   2   6   9        3.96        5.31      3.13 o 
  -3   7   9        2.93        8.57      3.21 o 
  -2   7   9        1.01       -1.28      2.99 o 
  -1   7   9        6.85        7.10      3.41 o 
   0   7   9        4.86        0.96      2.27 o 
  -1  -8  10        6.87       13.21      2.97 o 
   0  -8  10        0.25        1.32      1.96 o 
   1  -8  10       17.69        0.17      2.67 o 
   2  -8  10       10.00        3.40      2.64 o 
   3  -8  10        0.66        4.26      2.86 o 
  -3  -7  10        6.72        4.31      2.97 o 
  -2  -7  10       23.85       30.57      3.43 o 
  -1  -7  10       15.77       15.70      3.33 o 
   0  -7  10       20.95       20.78      3.08 o 
   1  -7  10        7.60        9.78      2.84 o 
   2  -7  10        6.47        7.64      2.33 o 
   3  -7  10       34.73       37.02      4.00 o 
   4  -7  10        1.20        1.39      2.91 o 
   5  -7  10        7.67        8.04      3.14 o 
  -4  -6  10        2.60        0.69      2.99 o 
  -3  -6  10       30.20       34.29      3.36 o 
  -2  -6  10        8.99       10.43      2.67 o 
  -1  -6  10       50.42       50.00      3.33 o 
   0  -6  10       12.70        9.07      2.05 o 
   1  -6  10      148.46      133.92      5.15 o 
   2  -6  10       62.31       64.86      3.84 o 
   3  -6  10       14.84       14.45      3.01 o 
   4  -6  10       30.29       31.18      3.60 o 
   5  -6  10       17.30       19.64      3.21 o 
   6  -6  10        2.67        2.81      3.19 o 
  -5  -5  10       56.43       63.61      4.71 o 
  -4  -5  10       22.76       24.22      3.31 o 
  -3  -5  10        6.98        7.13      2.70 o 
  -2  -5  10       43.88       42.60      3.31 o 
  -1  -5  10        0.28        1.89      2.35 o 
   0  -5  10       92.31       83.29      2.84 o 
   1  -5  10      163.51      152.56      5.14 o 
   2  -5  10       45.96       47.79      3.48 o 
   3  -5  10       16.08       17.56      2.67 o 
   4  -5  10       12.68       14.06      3.01 o 
   5  -5  10        0.48        1.08      2.50 o 
   6  -5  10        6.88        5.75      2.94 o 
  -6  -4  10       20.85       19.91      4.02 o 
  -5  -4  10       63.15       67.15      4.28 o 
  -4  -4  10        6.40        2.45      2.64 o 
  -3  -4  10       33.24       34.03      3.18 o 
  -2  -4  10        3.78        6.05      2.32 o 
  -1  -4  10       42.63       36.40      3.01 o 
   0  -4  10        3.29        1.03      1.79 o 
   1  -4  10       38.85       40.83      2.97 o 
   2  -4  10        2.48        5.59      2.15 o 
   3  -4  10      183.72      180.44      5.46 o 
   4  -4  10        0.73       -2.33      2.33 o 
   5  -4  10       19.06       18.89      3.11 o 
   6  -4  10       20.94       23.81      3.18 o 
   7  -4  10        0.48        0.95      3.01 o 
  -7  -3  10        3.29        1.32      2.84 o 
  -6  -3  10        0.14        3.58      2.53 o 
  -5  -3  10        0.05       -1.98      2.53 o 
  -4  -3  10        3.34        2.70      2.45 o 
  -3  -3  10      206.90      199.26      5.54 o 
  -2  -3  10       18.44       18.93      2.32 o 
  -1  -3  10       84.68       67.44      3.21 o 
   0  -3  10       14.49       17.31      1.49 o 
   1  -3  10       40.90       34.84      2.47 o 
   2  -3  10      224.02      221.11      5.19 o 
   3  -3  10        0.18        1.59      2.04 o 
   4  -3  10        0.33       -1.55      2.40 o 
   5  -3  10       26.24       26.19      2.89 o 
   6  -3  10        0.17       -0.63      2.48 o 
   7  -3  10        4.73       -0.54      3.14 o 
  -7  -2  10        1.57        4.61      2.86 o 
  -6  -2  10        0.62        0.61      2.38 o 
  -5  -2  10       12.84       12.64      2.53 o 
  -4  -2  10       82.75       74.74      4.00 o 
  -3  -2  10        0.44        0.59      2.06 o 
  -2  -2  10       69.75       65.97      3.14 o 
  -1  -2  10       17.52       17.95      1.96 o 
   0  -2  10      171.85      164.32      2.92 o 
   1  -2  10       65.53       60.53      2.81 o 
   2  -2  10       71.68       73.78      3.28 o 
   3  -2  10       15.12       16.36      2.25 o 
   4  -2  10        1.20        2.77      2.06 o 
   5  -2  10        1.69        4.55      2.26 o 
   6  -2  10        6.25        5.59      2.97 o 
   7  -2  10        2.88        7.38      2.75 o 
  -7  -1  10        2.41        1.88      2.64 o 
  -6  -1  10        8.26        9.97      2.81 o 
  -5  -1  10        7.39        7.55      2.64 o 
  -4  -1  10        1.00        3.04      2.08 o 
  -3  -1  10       65.87       57.79      3.13 o 
  -2  -1  10        0.42       -0.17      1.71 o 
  -1  -1  10       15.52       18.49      1.94 o 
   0  -1  10      281.17      276.37      4.61 o 
   1  -1  10        0.31       -1.05      1.62 o 
   2  -1  10      153.36      161.21      4.28 o 
   3  -1  10       25.45       21.71      2.45 o 
   4  -1  10        1.75        2.65      2.13 o 
   5  -1  10       50.73       52.23      4.00 o 
   6  -1  10       12.71       18.28      3.31 o 
   7  -1  10        1.00        2.53      2.79 o 
  -7   0  10        0.31        4.02      2.47 o 
  -6   0  10       12.45       11.95      2.82 o 
  -5   0  10        0.01       -0.63      2.25 o 
  -4   0  10       72.24       71.41      3.67 o 
  -3   0  10        9.33       10.31      1.91 o 
  -2   0  10        4.31        3.11      1.64 o 
  -1   0  10      336.60      328.81      5.51 o 
   0   0  10      163.31      155.66      2.94 o 
   1   0  10       28.04       33.88      2.40 o 
   2   0  10       37.88       36.09      2.60 o 
   3   0  10        0.48       -1.76      2.06 o 
   4   0  10       59.66       57.12      3.80 o 
   5   0  10       22.50       23.27      3.13 o 
   6   0  10        3.94        6.44      2.94 o 
   7   0  10        4.73        4.48      3.14 o 
  -7   1  10        0.07        0.00      2.82 o 
  -6   1  10        0.08        0.15      2.45 o 
  -5   1  10        0.29        2.01      2.01 o 
  -4   1  10       16.13       18.96      2.57 o 
  -3   1  10        1.79       -2.06      2.06 o 
  -2   1  10       42.03       40.88      2.55 o 
  -1   1  10      261.37      276.25      5.41 o 
   0   1  10       20.47       18.79      1.55 o 
   1   1  10      253.26      259.47      5.32 o 
   2   1  10       15.34       12.91      2.30 o 
   3   1  10      197.54      196.21      5.54 o 
   4   1  10      164.47      157.73      5.63 o 
   5   1  10        6.13        3.95      2.86 o 
   6   1  10        7.13       11.02      3.13 o 
  -7   2  10        2.43        8.60      2.84 o 
  -6   2  10       10.45        8.55      3.13 o 
  -5   2  10       38.28       37.68      3.45 o 
  -4   2  10        9.04       11.27      2.35 o 
  -3   2  10      168.18      178.34      5.17 o 
  -2   2  10      209.84      184.88      4.98 o 
  -1   2  10      273.75      292.10      5.86 o 
   0   2  10       21.57       20.96      1.62 o 
   1   2  10        6.13        7.15      2.33 o 
   2   2  10        6.01        7.93      2.35 o 
   3   2  10       29.28       32.07      3.24 o 
   4   2  10        0.97       -0.56      2.55 o 
   5   2  10        0.38        1.74      2.38 o 
   6   2  10        9.40       11.96      3.33 o 
  -7   3  10       18.14       15.11      3.45 o 
  -6   3  10        4.74        4.12      2.92 o 
  -5   3  10       17.29       12.81      3.21 o 
  -4   3  10        3.20        0.37      2.47 o 
  -3   3  10        3.94        3.36      2.23 o 
  -2   3  10       15.86       12.10      2.82 o 
  -1   3  10       36.39       36.77      2.79 o 
   0   3  10        0.00       -1.83      1.83 o 
   1   3  10        7.95       10.98      2.18 o 
   2   3  10        0.05       -2.10      2.21 o 
   3   3  10       12.03       13.87      2.59 o 
   4   3  10        7.46        8.55      2.55 o 
   5   3  10        6.97        7.10      3.02 o 
  -6   4  10       37.43       41.13      4.04 o 
  -5   4  10        5.88        7.84      2.86 o 
  -4   4  10       32.96       27.90      3.55 o 
  -3   4  10       23.16       26.60      3.11 o 
  -2   4  10        3.20        1.99      2.55 o 
  -1   4  10        0.14       -2.26      2.26 o 
   0   4  10       19.69       14.78      2.55 o 
   1   4  10       21.03       24.28      2.72 o 
   2   4  10        0.31        1.12      2.47 o 
   3   4  10       21.64       22.00      3.06 o 
   4   4  10        0.32       -0.17      2.74 o 
  -6   5  10       12.82       10.98      3.46 o 
  -5   5  10        0.94        5.78      2.82 o 
  -4   5  10       30.99       30.06      3.62 o 
  -3   5  10       38.92       35.93      3.90 o 
  -2   5  10       21.82       21.22      3.04 o 
  -1   5  10        5.91       11.51      2.42 o 
   0   5  10        0.06       -1.09      1.70 o 
   1   5  10        8.92        4.83      2.94 o 
   2   5  10        4.79        5.80      2.97 o 
   3   5  10        0.01        1.05      2.87 o 
  -4   6  10        2.33        5.69      2.94 o 
  -3   6  10       11.91       11.73      3.21 o 
  -2   6  10        1.70       -1.32      2.94 o 
  -1   6  10       33.09       35.10      3.72 o 
   0   6  10       13.70       14.77      2.29 o 
   1   6  10       23.66       25.69      3.36 o 
   2   6  10       28.95       35.96      3.72 o 
  -1  -8  11        5.32        3.95      3.21 o 
   0  -8  11       34.27       39.43      2.79 o 
   1  -8  11       12.77       12.56      3.53 o 
   2  -8  11       23.15       22.12      4.06 o 
  -3  -7  11        0.58        0.00      2.92 o 
  -2  -7  11       11.29       12.22      2.97 o 
  -1  -7  11       31.68       37.50      3.70 o 
   0  -7  11        4.41        5.34      1.97 o 
   1  -7  11       30.47       30.26      3.51 o 
   2  -7  11        3.77        5.32      2.89 o 
   3  -7  11        1.00        2.35      2.87 o 
   4  -7  11       33.02       47.20      4.16 o 
  -4  -6  11        0.24        2.13      2.77 o 
  -3  -6  11        6.06        6.15      2.72 o 
  -2  -6  11       24.14       25.08      3.16 o 
  -1  -6  11        4.49        6.27      2.62 o 
   0  -6  11      120.61      114.14      3.46 o 
   1  -6  11       77.11       80.37      4.29 o 
   2  -6  11        0.11       -1.42      2.32 o 
   3  -6  11       19.58       21.65      3.30 o 
   4  -6  11       12.94        9.48      2.94 o 
   5  -6  11        0.97        1.93      2.72 o 
  -5  -5  11        8.36       11.63      3.08 o 
  -4  -5  11       10.25       12.00      3.06 o 
  -3  -5  11        0.07       -1.15      2.26 o 
  -2  -5  11       20.74       20.40      2.92 o 
  -1  -5  11       38.77       38.36      3.21 o 
   0  -5  11      173.97      174.38      3.77 o 
   1  -5  11       47.50       44.92      3.50 o 
   2  -5  11        8.64       12.81      2.50 o 
   3  -5  11       71.26       71.07      4.00 o 
   4  -5  11       44.41       46.84      3.84 o 
   5  -5  11       12.19       17.13      3.01 o 
   6  -5  11        1.25        3.99      2.69 o 
  -6  -4  11       12.03       13.97      3.67 o 
  -5  -4  11        1.50        6.24      2.43 o 
  -4  -4  11        0.41       -2.43      2.43 o 
  -3  -4  11       89.56       89.34      4.29 o 
  -2  -4  11      145.65      139.85      4.83 o 
  -1  -4  11      122.58      123.83      4.41 o 
   0  -4  11        2.95        3.51      1.59 o 
   1  -4  11       32.12       25.13      2.81 o 
   2  -4  11      143.37      134.05      4.78 o 
   3  -4  11       62.15       48.24      3.92 o 
   4  -4  11       25.69       26.01      3.11 o 
   5  -4  11        3.17        4.70      2.47 o 
   6  -4  11        2.29        3.77      2.87 o 
  -6  -3  11        4.79        0.51      2.99 o 
  -5  -3  11        9.50        9.13      2.64 o 
  -4  -3  11        4.23        5.31      2.38 o 
  -3  -3  11       41.45       44.46      3.18 o 
  -2  -3  11       20.92       17.35      2.64 o 
  -1  -3  11        0.37       -0.39      2.06 o 
   0  -3  11        0.17       -0.05      1.30 o 
   1  -3  11       51.51       53.84      3.06 o 
   2  -3  11       14.70       14.18      2.50 o 
   3  -3  11        3.62        0.46      2.43 o 
   4  -3  11       30.87       33.98      2.89 o 
   5  -3  11        0.15       -2.26      2.26 o 
   6  -3  11       22.76       29.76      3.26 o 
  -7  -2  11        4.18        1.10      3.01 o 
  -6  -2  11        9.08       12.23      2.77 o 
  -5  -2  11        2.22        5.66      2.33 o 
  -4  -2  11       13.41       14.60      2.72 o 
  -3  -2  11       24.04       24.43      2.74 o 
  -2  -2  11       48.49       50.88      2.94 o 
  -1  -2  11        7.72        2.97      1.94 o 
   0  -2  11       17.75       17.16      1.53 o 
   1  -2  11       39.15       36.65      2.60 o 
   2  -2  11       62.24       57.10      3.14 o 
   3  -2  11        2.47        4.68      2.10 o 
   4  -2  11        0.44       -0.12      2.13 o 
   5  -2  11       40.39       38.22      3.87 o 
   6  -2  11        0.01        2.77      2.62 o 
   7  -2  11        6.25        3.19      3.38 o 
  -7  -1  11        1.59        4.24      2.94 o 
  -6  -1  11       10.12       11.32      2.84 o 
  -5  -1  11       12.97        8.48      2.53 o 
  -4  -1  11       46.83       50.66      3.30 o 
  -3  -1  11        0.01        0.41      1.99 o 
  -2  -1  11       23.66       21.65      2.43 o 
  -1  -1  11      208.47      204.38      4.75 o 
   0  -1  11        0.78       -5.31      5.31 o 
   1  -1  11      112.89      100.70      3.70 o 
   2  -1  11      181.11      163.71      4.78 o 
   3  -1  11        0.76       -0.22      2.33 o 
   4  -1  11      107.17      106.75      4.56 o 
   5  -1  11       22.75       22.34      3.30 o 
   6  -1  11       10.88       11.34      3.16 o 
  -7   0  11        5.56        1.05      2.92 o 
  -6   0  11        1.64        4.22      2.57 o 
  -5   0  11       26.55       22.91      2.86 o 
  -4   0  11       34.86       37.80      3.16 o 
  -3   0  11       81.38       83.31      3.68 o 
  -2   0  11       23.56       15.02      2.42 o 
  -1   0  11       14.29       17.93      2.40 o 
   0   0  11        0.64       -1.54      1.54 o 
   1   0  11      163.42      171.03      4.49 o 
   2   0  11        8.59        6.49      2.48 o 
   3   0  11       80.96       78.36      4.06 o 
   4   0  11      112.28      102.78      4.73 o 
   5   0  11        0.77        1.47      2.70 o 
   6   0  11       29.10       23.71      3.85 o 
  -7   1  11        1.87        2.26      2.64 o 
  -6   1  11        4.14        3.19      2.53 o 
  -5   1  11       61.61       62.10      3.87 o 
  -4   1  11       45.75       47.75      3.21 o 
  -3   1  11      214.49      201.04      5.37 o 
  -2   1  11       50.40       49.24      3.04 o 
  -1   1  11      141.17      134.19      4.19 o 
   0   1  11       78.50       60.82      2.57 o 
   1   1  11       58.29       65.08      3.26 o 
   2   1  11       64.59       66.92      3.55 o 
   3   1  11      131.20      128.48      5.00 o 
   4   1  11        2.62       -2.53      2.53 o 
   5   1  11        5.86        0.63      2.81 o 
   6   1  11        1.22        1.96      2.72 o 
  -7   2  11        6.33       11.81      3.04 o 
  -6   2  11        0.02        0.15      2.62 o 
  -5   2  11       19.45       21.11      2.77 o 
  -4   2  11        7.37        7.81      2.38 o 
  -3   2  11       26.78       26.63      2.92 o 
  -2   2  11       31.98       25.85      2.97 o 
  -1   2  11      103.47       95.53      3.97 o 
   0   2  11        1.76        3.56      1.57 o 
   1   2  11       19.05       17.02      2.47 o 
   2   2  11       20.41       20.67      2.69 o 
   3   2  11        6.28        5.48      2.45 o 
   4   2  11       21.15       23.34      3.21 o 
   5   2  11        0.46        0.51      2.64 o 
  -7   3  11        7.85       11.03      3.11 o 
  -6   3  11       10.90       11.46      2.77 o 
  -5   3  11       18.54       23.15      3.04 o 
  -4   3  11       11.13       12.37      2.70 o 
  -3   3  11        0.02       -2.21      2.21 o 
  -2   3  11       62.57       57.29      3.75 o 
  -1   3  11       48.89       39.37      3.38 o 
   0   3  11        9.52       10.12      1.81 o 
   1   3  11        1.06        0.73      2.15 o 
   2   3  11        7.11        5.66      2.47 o 
   3   3  11       24.03       26.09      3.45 o 
   4   3  11        2.51        5.83      2.64 o 
   5   3  11        9.68       11.46      3.19 o 
  -6   4  11        2.01        3.21      2.65 o 
  -5   4  11        2.50       -1.45      2.89 o 
  -4   4  11        9.34        5.19      2.86 o 
  -3   4  11       26.36       20.28      3.18 o 
  -2   4  11       22.77       18.25      2.81 o 
  -1   4  11        5.34        0.91      2.37 o 
   0   4  11        0.12       -1.61      1.61 o 
   1   4  11        2.86        2.23      2.37 o 
   2   4  11       12.38       13.60      2.84 o 
   3   4  11        0.89        3.90      2.67 o 
   4   4  11        0.30       -1.44      2.81 o 
  -5   5  11        0.51        1.42      3.06 o 
  -4   5  11       10.43       14.92      3.06 o 
  -3   5  11        0.33        2.82      2.43 o 
  -2   5  11       16.77       16.43      3.38 o 
  -1   5  11        2.69        7.25      2.57 o 
   0   5  11        1.00       -0.04      3.46 o 
   1   5  11       36.24       43.88      3.72 o 
   2   5  11        2.59        7.67      2.69 o 
   3   5  11        3.81        5.34      3.13 o 
  -4   6  11        7.92        5.41      3.45 o 
  -3   6  11       20.13       18.76      3.43 o 
  -2   6  11       28.78       30.33      3.95 o 
  -1   6  11        0.26        1.57      2.77 o 
   0   6  11       37.16       35.50      2.66 o 
   1   6  11        3.39        2.94      3.21 o 
   1  -8  12       30.30       38.51      4.14 o 
  -2  -7  12       56.31       62.61      4.43 o 
  -1  -7  12        0.10       -3.13      3.13 o 
   0  -7  12       24.08       21.08      2.53 o 
   1  -7  12       17.71       28.98      3.41 o 
   2  -7  12       31.48       31.38      3.75 o 
   3  -7  12       58.82       63.61      4.48 o 
   4  -7  12        0.54        5.37      2.82 o 
  -4  -6  12       22.41       26.70      3.21 o 
  -3  -6  12       18.95       20.13      3.53 o 
  -2  -6  12        0.02        1.40      2.47 o 
  -1  -6  12       10.95       10.56      2.70 o 
   0  -6  12      113.74      104.33      4.49 o 
   1  -6  12        2.29        1.74      2.72 o 
   2  -6  12       35.18       28.24      3.30 o 
   3  -6  12       22.90       22.04      3.45 o 
   4  -6  12        5.73        6.37      2.67 o 
   5  -6  12       26.62       30.67      3.90 o 
  -5  -5  12        8.55       10.93      3.06 o 
  -4  -5  12       42.87       47.70      4.19 o 
  -3  -5  12        5.49        5.07      2.55 o 
  -2  -5  12       80.30       79.20      4.22 o 
  -1  -5  12       26.42       30.79      3.04 o 
   0  -5  12       12.59        8.17      1.77 o 
   1  -5  12        3.14        1.93      2.23 o 
   2  -5  12        1.82       -0.27      2.26 o 
   3  -5  12        0.16        2.82      2.20 o 
   4  -5  12        9.07        9.50      2.92 o 
   5  -5  12        7.95       11.15      2.84 o 
   6  -5  12        3.17        3.01      3.04 o 
  -6  -4  12        0.12       -3.09      3.09 o 
  -5  -4  12        9.27        6.98      3.08 o 
  -4  -4  12        2.39        3.11      2.40 o 
  -3  -4  12       13.28        9.78      2.48 o 
  -2  -4  12      222.99      225.44      6.13 o 
  -1  -4  12       18.36       14.35      2.60 o 
   0  -4  12       89.48       82.21      2.77 o 
   1  -4  12        5.93        5.29      2.04 o 
   2  -4  12        1.87       -1.45      2.38 o 
   3  -4  12       54.66       55.34      3.60 o 
   4  -4  12        2.80        1.99      2.48 o 
   5  -4  12        0.75       -2.74      2.74 o 
   6  -4  12        0.05       -0.35      2.81 o 
  -6  -3  12        0.79       -3.09      3.09 o 
  -5  -3  12        3.75        3.53      2.55 o 
  -4  -3  12       14.85       12.96      2.67 o 
  -3  -3  12      118.97      125.15      4.78 o 
  -2  -3  12        1.23        1.12      2.15 o 
  -1  -3  12       10.46       13.13      2.32 o 
   0  -3  12       27.75       24.89      2.81 o 
   1  -3  12        0.28        1.79      1.93 o 
   2  -3  12      149.68      154.06      4.90 o 
   3  -3  12       21.30       19.60      2.81 o 
   4  -3  12        1.65       -0.54      2.32 o 
   5  -3  12        7.10        9.31      2.62 o 
   6  -3  12        0.30        0.00      2.65 o 
  -6  -2  12        0.00       -0.17      2.53 o 
  -5  -2  12        7.87        9.14      2.48 o 
  -4  -2  12       48.31       52.74      3.51 o 
  -3  -2  12       46.53       47.40      3.51 o 
  -2  -2  12       51.33       41.67      3.04 o 
  -1  -2  12        5.57        2.77      2.01 o 
   0  -2  12       32.35       29.95      1.90 o 
   1  -2  12      236.65      235.70      5.56 o 
   2  -2  12        0.51        2.77      2.18 o 
   3  -2  12       13.30       15.77      2.74 o 
   4  -2  12       20.73       20.87      2.99 o 
   5  -2  12        0.77        0.00      2.65 o 
   6  -2  12       10.16        5.83      3.11 o 
  -7  -1  12        1.36       -0.37      3.11 o 
  -6  -1  12        0.65       -2.81      2.81 o 
  -5  -1  12       11.48        8.26      2.91 o 
  -4  -1  12       19.08       17.78      2.99 o 
  -3  -1  12        3.64        0.66      2.35 o 
  -2  -1  12      110.76       98.52      3.97 o 
  -1  -1  12      237.41      235.83      5.58 o 
   0  -1  12      613.22      610.12      5.77 o 
   1  -1  12      568.40      546.03      8.18 o 
   2  -1  12      138.36      133.95      4.75 o 
   3  -1  12      269.49      270.64      6.59 o 
   4  -1  12        8.13        5.42      2.99 o 
   5  -1  12      149.33      149.68      6.12 o 
   6  -1  12        0.13        0.17      2.79 o 
  -7   0  12        0.29       -2.89      2.97 o 
  -6   0  12       15.27       19.60      2.94 o 
  -5   0  12        2.82        6.24      2.43 o 
  -4   0  12       17.65       16.56      2.81 o 
  -3   0  12       19.25       18.18      2.57 o 
  -2   0  12       15.83       16.58      2.38 o 
  -1   0  12       97.36       92.79      3.72 o 
   0   0  12       99.54       89.72      3.19 o 
   1   0  12       15.15       14.75      2.53 o 
   2   0  12      314.38      297.48      6.46 o 
   3   0  12      153.79      151.51      5.24 o 
   4   0  12       70.55       71.77      4.43 o 
   5   0  12       51.08       47.20      4.14 o 
   6   0  12        1.67       -3.08      3.08 o 
  -7   1  12        6.25        6.37      3.18 o 
  -6   1  12        0.41        6.39      2.40 o 
  -5   1  12        5.14        0.00      2.81 o 
  -4   1  12      115.30      119.40      4.80 o 
  -3   1  12        6.11        8.43      2.33 o 
  -2   1  12      130.26      128.02      4.60 o 
  -1   1  12       29.79       30.13      2.72 o 
   0   1  12       45.05       43.39      2.27 o 
   1   1  12      101.36      106.37      4.09 o 
   2   1  12       11.05        9.29      2.40 o 
   3   1  12       22.27       17.10      3.02 o 
   4   1  12        6.75        6.95      2.50 o 
   5   1  12        0.35        4.60      2.60 o 
   6   1  12        8.68        3.55      3.46 o 
  -7   2  12        1.23        0.37      2.94 o 
  -6   2  12        8.97       12.22      2.79 o 
  -5   2  12       22.82       22.49      3.28 o 
  -4   2  12        2.97        1.99      2.21 o 
  -3   2  12        6.48        3.77      2.37 o 
  -2   2  12        7.71        7.11      2.25 o 
  -1   2  12        8.02        7.49      2.50 o 
   0   2  12       75.51       75.35      2.74 o 
   1   2  12        0.14        2.96      2.06 o 
   2   2  12        0.48       -2.11      2.11 o 
   3   2  12        4.10        3.21      2.40 o 
   4   2  12        0.01        1.40      2.72 o 
   5   2  12        1.62        2.99      2.72 o 
  -6   3  12       10.46       15.85      2.84 o 
  -5   3  12       14.08        7.69      3.06 o 
  -4   3  12       14.03       16.46      2.82 o 
  -3   3  12       18.12       13.97      2.81 o 
  -2   3  12        3.17        2.28      2.47 o 
  -1   3  12        0.03       -0.25      2.30 o 
   0   3  12        2.42        3.22      1.62 o 
   1   3  12       25.70       15.43      2.79 o 
   2   3  12       11.60       15.55      2.91 o 
   3   3  12       29.80       27.19      3.51 o 
   4   3  12        1.15        1.71      2.84 o 
  -6   4  12        0.50       -1.88      2.75 o 
  -5   4  12        0.16        1.37      2.40 o 
  -4   4  12        6.58        6.13      2.77 o 
  -3   4  12       12.51       12.72      3.06 o 
  -2   4  12       60.87       56.42      3.94 o 
  -1   4  12        1.43        0.84      2.18 o 
   0   4  12        3.90        2.44      1.70 o 
   1   4  12       14.20       15.23      2.94 o 
   2   4  12        1.45       -2.23      2.64 o 
   3   4  12       16.70       16.22      3.26 o 
  -5   5  12        4.30        9.90      2.96 o 
  -4   5  12        0.01        2.10      2.87 o 
  -3   5  12       43.64       49.71      4.12 o 
  -2   5  12        0.00       -2.26      2.62 o 
  -1   5  12        5.27        6.74      2.79 o 
   0   5  12       20.70       19.68      2.32 o 
   1   5  12        5.07        6.46      3.26 o 
   2   5  12        6.07        6.84      3.16 o 
  -3   6  12        6.20        8.45      3.36 o 
  -2   6  12        0.07        0.74      2.69 o 
  -1   6  12        4.08        6.42      2.50 o 
   0   6  12        9.75        8.11      2.46 o 
  -2  -7  13        0.54       -0.19      2.86 o 
  -1  -7  13       49.19       58.72      4.44 o 
   0  -7  13        2.61        2.66      3.95 o 
   1  -7  13       95.14       97.47      5.26 o 
   2  -7  13       33.29       35.86      3.97 o 
   3  -7  13        0.18        1.64      2.77 o 
  -3  -6  13        2.48       -2.92      2.92 o 
  -2  -6  13        9.01        8.16      2.89 o 
  -1  -6  13        9.79        8.09      3.09 o 
   0  -6  13        1.99        1.50      1.90 o 
   1  -6  13       42.42       44.73      3.53 o 
   2  -6  13       38.90       41.35      3.72 o 
   3  -6  13       12.65       15.56      3.16 o 
   4  -6  13       23.30       17.17      3.41 o 
  -4  -5  13        6.99        3.92      3.13 o 
  -3  -5  13        4.16        0.32      2.72 o 
  -2  -5  13        0.03        0.73      2.59 o 
  -1  -5  13        0.09        4.16      2.18 o 
   0  -5  13        0.90       -0.18      1.58 o 
   1  -5  13        0.03       -1.23      2.11 o 
   2  -5  13       16.97        7.18      2.87 o 
   3  -5  13       51.80       56.66      3.92 o 
   4  -5  13       30.35       33.54      3.70 o 
   5  -5  13        2.55        6.37      3.04 o 
  -5  -4  13        6.73        7.98      3.08 o 
  -4  -4  13       36.79       37.02      3.79 o 
  -3  -4  13       28.05       26.04      3.35 o 
  -2  -4  13       24.41       18.64      3.13 o 
  -1  -4  13       11.29       14.95      2.37 o 
   0  -4  13       19.77       11.08      1.88 o 
   1  -4  13        0.14       -1.12      2.13 o 
   2  -4  13        0.41       -2.42      2.42 o 
   3  -4  13        1.19        0.42      2.50 o 
   4  -4  13        7.00        1.66      2.60 o 
   5  -4  13        2.55        2.18      2.40 o 
   6  -4  13        5.35        7.13      2.99 o 
  -6  -3  13        0.84        1.27      2.79 o 
  -5  -3  13       26.37       28.86      3.45 o 
  -4  -3  13        0.94       -0.44      2.48 o 
  -3  -3  13        2.99        2.60      2.38 o 
  -2  -3  13        8.28        9.28      2.47 o 
  -1  -3  13        3.64        1.27      2.30 o 
   0  -3  13        7.35        4.77      1.67 o 
   1  -3  13        8.31        9.62      2.40 o 
   2  -3  13       10.45       14.35      2.65 o 
   3  -3  13       25.06       22.71      2.96 o 
   4  -3  13       10.71       10.24      2.47 o 
   5  -3  13        0.86        3.87      2.40 o 
   6  -3  13       10.36        9.48      3.33 o 
  -6  -2  13        9.74        9.51      3.09 o 
  -5  -2  13       14.69       19.55      3.04 o 
  -4  -2  13        1.78        2.45      2.60 o 
  -3  -2  13      201.37      205.42      5.80 o 
  -2  -2  13       12.69       15.55      2.53 o 
  -1  -2  13       95.65       88.41      4.02 o 
   0  -2  13      246.43      231.44      4.09 o 
   1  -2  13        0.37       -1.54      2.32 o 
   2  -2  13      141.27      141.79      4.90 o 
   3  -2  13       11.96       16.61      2.70 o 
   4  -2  13        2.97        4.24      2.45 o 
   5  -2  13        1.93        1.59      2.67 o 
   6  -2  13        1.57       -3.06      3.06 o 
  -6  -1  13       53.84       61.04      4.48 o 
  -5  -1  13       63.60       71.77      4.51 o 
  -4  -1  13      194.61      191.44      6.03 o 
  -3  -1  13      239.21      253.51      6.46 o 
  -2  -1  13      142.57      130.02      4.83 o 
  -1  -1  13      815.63      799.90      9.92 o 
   0  -1  13        2.96       -2.37      2.37 o 
   1  -1  13      505.98      494.14      8.20 o 
   2  -1  13       10.91        9.36      2.84 o 
   3  -1  13      202.99      208.00      6.12 o 
   4  -1  13       52.32       52.35      3.89 o 
   5  -1  13       11.84       12.35      3.21 o 
   6  -1  13        0.19       -1.10      2.75 o 
  -6   0  13        8.51        7.13      2.82 o 
  -5   0  13        0.11        3.67      2.32 o 
  -4   0  13      116.54      114.60      4.87 o 
  -3   0  13        1.31       -1.91      2.62 o 
  -2   0  13      264.36      253.74      6.10 o 
  -1   0  13      175.69      160.25      5.17 o 
   0   0  13       99.22       88.08      2.89 o 
   1   0  13      237.40      218.56      5.90 o 
   2   0  13        0.99       -2.50      2.67 o 
   3   0  13       64.19       60.19      3.95 o 
   4   0  13       25.82       29.86      3.31 o 
   5   0  13       17.41       16.86      3.30 o 
   6   0  13        4.07        6.20      2.99 o 
  -6   1  13        9.55       10.60      3.14 o 
  -5   1  13        7.60       10.17      2.21 o 
  -4   1  13        3.52        3.23      2.60 o 
  -3   1  13        0.23       -0.63      2.23 o 
  -2   1  13       40.70       35.00      3.11 o 
  -1   1  13        7.85        8.53      2.45 o 
   0   1  13       33.17       25.35      2.14 o 
   1   1  13        1.89        3.30      2.25 o 
   2   1  13        6.21        7.45      2.50 o 
   3   1  13        0.76        1.39      2.37 o 
   4   1  13        0.38        2.79      2.52 o 
   5   1  13        5.81        7.49      3.08 o 
  -6   2  13        1.52       -1.39      2.84 o 
  -5   2  13        1.89        1.55      2.72 o 
  -4   2  13        0.14        2.26      2.40 o 
  -3   2  13       10.90       12.45      2.62 o 
  -2   2  13        6.49        2.37      2.37 o 
  -1   2  13       38.02       41.72      3.31 o 
   0   2  13       70.97       58.42      2.59 o 
   1   2  13        6.60        7.16      2.40 o 
   2   2  13       39.75       35.37      3.55 o 
   3   2  13        0.46        1.20      2.57 o 
   4   2  13       43.30       43.21      3.87 o 
   5   2  13        1.00        1.67      3.08 o 
  -6   3  13        0.02        0.19      2.59 o 
  -5   3  13        2.69        4.48      2.32 o 
  -4   3  13        0.12        0.61      2.47 o 
  -3   3  13        1.41        1.99      2.57 o 
  -2   3  13       36.93       38.53      3.41 o 
  -1   3  13        3.84        3.77      2.35 o 
   0   3  13        4.76        3.20      1.62 o 
   1   3  13       10.60       10.93      2.87 o 
   2   3  13       23.98       18.18      3.40 o 
   3   3  13       26.06       23.22      3.73 o 
   4   3  13        4.72        4.71      3.13 o 
  -5   4  13        0.10        0.00      2.64 o 
  -4   4  13        1.16       -0.17      2.60 o 
  -3   4  13       16.66       16.09      3.36 o 
  -2   4  13        1.43        0.15      2.64 o 
  -1   4  13        9.03       10.11      2.75 o 
   0   4  13        3.32        5.20      2.46 o 
   1   4  13        3.23        3.35      2.86 o 
   2   4  13        8.02        4.24      3.19 o 
   3   4  13       11.05        6.59      3.41 o 
  -4   5  13        9.46       13.64      3.33 o 
  -3   5  13       18.25       20.08      3.89 o 
  -2   5  13       11.31       12.86      3.26 o 
  -1   5  13       21.40       26.63      3.18 o 
   0   5  13        5.83        5.48      2.05 o 
   1   5  13       18.05       24.52      3.41 o 
  -1  -7  14        2.44        2.57      2.99 o 
   0  -7  14       21.17       19.15      2.62 o 
   1  -7  14       36.69       32.97      4.02 o 
   2  -7  14        1.75        1.28      3.04 o 
  -3  -6  14        5.34       10.00      2.57 o 
  -2  -6  14        3.74        8.36      2.81 o 
  -1  -6  14        2.72       -0.32      2.65 o 
   0  -6  14       54.74       58.56      3.44 o 
   1  -6  14        4.35        1.28      2.94 o 
   2  -6  14        1.85        4.77      2.81 o 
   3  -6  14       29.75       36.47      3.73 o 
   4  -6  14        0.14        2.75      2.72 o 
  -4  -5  14        4.09        0.54      2.91 o 
  -3  -5  14        0.17       -2.75      2.75 o 
  -2  -5  14        9.17        9.21      2.52 o 
  -1  -5  14       14.79       18.47      2.97 o 
   0  -5  14       19.51       17.10      3.16 o 
   1  -5  14        0.41       -1.15      2.20 o 
   2  -5  14       54.67       62.37      3.72 o 
   3  -5  14       28.09       26.82      3.04 o 
   4  -5  14       17.31       20.73      3.35 o 
   5  -5  14       17.45       21.73      3.51 o 
  -5  -4  14        3.97        4.34      3.11 o 
  -4  -4  14       15.58       14.87      3.18 o 
  -3  -4  14       15.91       14.52      2.79 o 
  -2  -4  14        0.09        0.29      2.38 o 
  -1  -4  14        3.18        4.93      2.11 o 
   0  -4  14        0.12        0.77      1.77 o 
   1  -4  14        3.19        7.42      2.25 o 
   2  -4  14       32.80       24.11      3.19 o 
   3  -4  14       33.26       37.92      3.38 o 
   4  -4  14        5.60        7.99      2.55 o 
   5  -4  14        0.08       -1.94      2.70 o 
  -5  -3  14        0.87        2.53      2.74 o 
  -4  -3  14        1.69        5.32      2.42 o 
  -3  -3  14       61.75       61.68      4.00 o 
  -2  -3  14        1.05        0.25      2.32 o 
  -1  -3  14       44.32       40.02      3.19 o 
   0  -3  14       51.89       55.37      2.50 o 
   1  -3  14        0.11       -0.25      2.30 o 
   2  -3  14      172.22      167.28      5.54 o 
   3  -3  14        0.47        1.40      2.42 o 
   4  -3  14        1.44       -0.46      2.77 o 
   5  -3  14       11.16       11.44      3.14 o 
  -6  -2  14        7.53        9.41      3.16 o 
  -5  -2  14       56.32       62.51      4.60 o 
  -4  -2  14      109.37      127.70      5.26 o 
  -3  -2  14       63.35       67.88      4.11 o 
  -2  -2  14       95.11       91.42      4.29 o 
  -1  -2  14        7.57       11.51      2.33 o 
   0  -2  14        0.02       -1.92      1.92 o 
   1  -2  14        0.03        0.71      2.21 o 
   2  -2  14        0.03        0.14      2.35 o 
   3  -2  14        5.42        5.59      2.52 o 
   4  -2  14        6.02        3.77      2.72 o 
   5  -2  14       32.95       32.73      4.06 o 
  -6  -1  14        1.77        2.99      3.19 o 
  -5  -1  14      168.49      181.22      6.51 o 
  -4  -1  14        7.94        6.05      3.35 o 
  -3  -1  14      505.70      503.38      9.24 o 
  -2  -1  14       58.66       61.64      4.07 o 
  -1  -1  14      183.27      174.85      5.63 o 
   0  -1  14       74.53       66.57      6.08 o 
   1  -1  14      104.34       99.46      4.63 o 
   2  -1  14       56.40       54.80      3.62 o 
   3  -1  14        2.69        0.69      2.94 o 
   4  -1  14       10.04       13.37      2.82 o 
   5  -1  14        8.40       12.10      3.18 o 
  -6   0  14       19.01       16.95      3.38 o 
  -5   0  14       37.72       34.13      3.80 o 
  -4   0  14       26.37       26.28      3.33 o 
  -3   0  14      202.79      203.54      5.98 o 
  -2   0  14       37.94       41.99      3.40 o 
  -1   0  14      189.46      174.69      5.48 o 
   0   0  14        3.48        2.84      4.98 o 
   1   0  14       38.40       39.54      3.28 o 
   2   0  14        5.52        5.31      2.38 o 
   3   0  14        1.52        5.22      2.47 o 
   4   0  14        0.80        1.57      2.65 o 
   5   0  14        0.07       -1.76      2.52 o 
  -6   1  14        1.07       -2.13      2.70 o 
  -5   1  14        0.44        2.06      2.64 o 
  -4   1  14        7.31        6.78      2.45 o 
  -3   1  14        0.20        2.92      2.16 o 
  -2   1  14        4.03        3.65      2.47 o 
  -1   1  14       11.29       13.01      2.28 o 
   0   1  14       14.07       15.35      1.87 o 
   1   1  14       29.77       30.11      2.97 o 
   2   1  14        0.00        0.41      2.08 o 
   3   1  14        0.76        3.28      2.50 o 
   4   1  14        8.76       12.86      3.13 o 
   5   1  14        3.79        4.24      2.77 o 
  -6   2  14        4.59        6.40      3.16 o 
  -5   2  14       22.46       24.98      3.48 o 
  -4   2  14        2.05        1.37      2.79 o 
  -3   2  14       12.75       14.97      2.91 o 
  -2   2  14       71.10       66.00      3.95 o 
  -1   2  14        8.91        7.40      2.60 o 
   0   2  14       48.74       46.52      2.52 o 
   1   2  14        5.88        1.39      2.84 o 
   2   2  14        8.32        6.95      2.70 o 
   3   2  14       27.60       31.94      3.60 o 
   4   2  14        0.29       -0.17      2.87 o 
  -5   3  14        1.06        5.09      2.60 o 
  -4   3  14        2.81       -0.17      2.64 o 
  -3   3  14       17.30       20.94      2.92 o 
  -2   3  14       60.14       51.91      4.07 o 
  -1   3  14       23.43       24.67      3.09 o 
   0   3  14       34.78       35.61      2.48 o 
   1   3  14        0.67        3.51      2.59 o 
   2   3  14       57.40       55.17      4.19 o 
   3   3  14       11.20       11.58      3.51 o 
  -4   4  14        2.55        3.89      2.92 o 
  -3   4  14       15.81       10.58      3.06 o 
  -2   4  14       47.95       53.09      3.95 o 
  -1   4  14        9.35        8.40      3.06 o 
   0   4  14        0.13        0.26      3.29 o 
   1   4  14       13.43       16.02      3.19 o 
   2   4  14       14.79       20.73      3.31 o 
  -3   5  14       29.81       31.53      4.04 o 
  -2   5  14        2.29        6.02      2.87 o 
  -1   5  14        3.43        8.35      2.91 o 
   0   5  14        4.03        4.91      2.86 o 
   0  -7  15       18.80       18.15      2.62 o 
   1  -7  15        4.85        3.19      3.21 o 
  -2  -6  15       25.08       24.52      3.67 o 
  -1  -6  15       24.36       22.85      3.60 o 
   0  -6  15        5.39        5.32      2.15 o 
   1  -6  15       12.50       14.52      3.19 o 
   2  -6  15       13.90       18.86      3.06 o 
   3  -6  15        4.56        5.61      3.19 o 
  -4  -5  15        5.61        4.48      3.06 o 
  -3  -5  15        1.76        2.25      2.60 o 
  -2  -5  15       33.17       30.94      3.43 o 
  -1  -5  15       63.79       54.40      4.12 o 
   0  -5  15       38.92       35.14      2.69 o 
   1  -5  15       37.06       39.78      3.67 o 
   2  -5  15        0.12       -0.15      2.53 o 
   3  -5  15       37.99       35.06      3.77 o 
   4  -5  15        5.71        5.20      3.04 o 
  -4  -4  15        1.08        2.75      2.82 o 
  -3  -4  15        2.28        4.60      2.69 o 
  -2  -4  15        0.19       -2.53      2.53 o 
  -1  -4  15       21.92       23.93      2.94 o 
   0  -4  15        0.63        2.12      1.68 o 
   1  -4  15        4.59        5.10      2.50 o 
   2  -4  15       17.83       24.16      3.08 o 
   3  -4  15        6.92        9.87      2.84 o 
   4  -4  15        3.31        5.93      2.69 o 
   5  -4  15        6.58        8.38      2.69 o 
  -5  -3  15       12.60       11.02      3.46 o 
  -4  -3  15        0.54        0.96      2.33 o 
  -3  -3  15        3.93        4.14      2.82 o 
  -2  -3  15       60.57       65.46      3.97 o 
  -1  -3  15       27.91       24.23      3.13 o 
   0  -3  15       20.30       17.66      2.37 o 
   1  -3  15       57.54       52.32      3.65 o 
   2  -3  15       38.25       35.98      3.58 o 
   3  -3  15       29.59       30.43      3.48 o 
   4  -3  15        3.64        4.09      2.48 o 
   5  -3  15        0.46       -3.14      3.14 o 
  -5  -2  15        4.94        4.77      2.96 o 
  -4  -2  15        0.08        2.92      2.70 o 
  -3  -2  15       14.20       11.88      2.84 o 
  -2  -2  15        9.44        7.28      2.55 o 
  -1  -2  15        6.24        5.49      2.30 o 
   0  -2  15        2.13        2.06      1.63 o 
   1  -2  15      109.55      116.51      4.83 o 
   2  -2  15        8.65        8.31      2.74 o 
   3  -2  15       26.43       28.49      3.41 o 
   4  -2  15       27.83       30.96      3.79 o 
   5  -2  15        5.24        3.04      3.09 o 
  -6  -1  15       16.05       17.03      3.90 o 
  -5  -1  15       21.65       17.42      3.82 o 
  -4  -1  15      122.74      130.02      5.80 o 
  -3  -1  15        9.77       11.07      3.19 o 
  -2  -1  15       65.65       64.26      4.09 o 
  -1  -1  15       14.56       13.96      2.75 o 
   0  -1  15       20.28       18.72      2.12 o 
   1  -1  15        5.16        3.09      2.25 o 
   2  -1  15        3.64       -0.14      2.59 o 
   3  -1  15      101.32      105.24      4.93 o 
   4  -1  15       23.03       18.37      3.68 o 
   5  -1  15       11.70       16.83      3.14 o 
  -6   0  15        0.35        7.91      2.75 o 
  -5   0  15       24.39       30.77      3.53 o 
  -4   0  15        7.85        5.71      2.77 o 
  -3   0  15        0.84        2.92      2.45 o 
  -2   0  15       13.78       13.67      2.53 o 
  -1   0  15       26.42       29.64      3.09 o 
   0   0  15        1.16        0.09      1.69 o 
   1   0  15       34.01       33.05      3.16 o 
   2   0  15        8.76        6.46      2.52 o 
   3   0  15        0.62        6.54      2.50 o 
   4   0  15        5.17        3.35      2.82 o 
   5   0  15        0.35       -1.67      2.75 o 
  -6   1  15        5.48        2.43      3.21 o 
  -5   1  15       14.36       17.54      3.26 o 
  -4   1  15        4.38        2.47      2.67 o 
  -3   1  15        0.02       -2.15      2.21 o 
  -2   1  15        3.21        7.52      2.25 o 
  -1   1  15        0.20        3.48      2.11 o 
   0   1  15       11.40       10.05      1.91 o 
   1   1  15       28.17       29.10      3.23 o 
   2   1  15        0.88       -0.59      2.48 o 
   3   1  15       27.08       28.66      3.60 o 
   4   1  15        1.22        1.94      2.92 o 
  -5   2  15        8.76        8.42      3.36 o 
  -4   2  15       49.87       55.32      4.17 o 
  -3   2  15       40.18       42.80      3.97 o 
  -2   2  15       16.38       10.48      3.14 o 
  -1   2  15       38.62       36.06      3.57 o 
   0   2  15        0.89        0.01      1.78 o 
   1   2  15       30.43       29.39      3.53 o 
   2   2  15        0.70        0.00      2.55 o 
   3   2  15        0.04       -1.54      2.92 o 
   4   2  15        1.85        3.19      3.09 o 
  -5   3  15        8.40        3.53      3.41 o 
  -4   3  15       27.40       28.36      3.50 o 
  -3   3  15        1.79       -0.49      2.96 o 
  -2   3  15       92.76       86.43      4.73 o 
  -1   3  15        5.35        7.81      2.82 o 
   0   3  15       68.19       62.96      6.57 o 
   1   3  15       15.21       19.70      3.43 o 
   2   3  15        0.00       -0.52      2.64 o 
   3   3  15       11.64        7.28      3.41 o 
  -4   4  15        0.22        0.95      2.67 o 
  -3   4  15        5.44       10.56      3.21 o 
  -2   4  15        6.39        2.79      3.01 o 
  -1   4  15        0.71        5.71      2.48 o 
   0   4  15        0.91       -1.09      1.90 o 
   1   4  15        8.60        7.10      3.16 o 
  -2  -6  16       32.49       35.10      4.39 o 
  -1  -6  16        0.10       -1.08      2.81 o 
   0  -6  16       25.55       27.36      2.54 o 
   1  -6  16        0.00        2.86      2.38 o 
   2  -6  16        2.14        1.64      2.87 o 
  -3  -5  16       29.96       36.82      3.92 o 
  -2  -5  16        1.85        4.80      2.64 o 
  -1  -5  16       23.13       21.75      3.63 o 
   0  -5  16        7.60        9.33      2.19 o 
   1  -5  16       16.65       18.62      3.36 o 
   2  -5  16       21.99       23.22      3.45 o 
   3  -5  16        1.99        2.84      2.77 o 
  -4  -4  16        0.31        5.98      2.64 o 
  -3  -4  16        0.00       -2.70      2.70 o 
  -2  -4  16       13.92        7.59      2.97 o 
  -1  -4  16        8.58       15.68      2.70 o 
   0  -4  16       21.96       18.59      2.31 o 
   1  -4  16       31.82       36.33      3.24 o 
   2  -4  16       13.10       18.11      3.06 o 
   3  -4  16       23.90       24.54      3.80 o 
   4  -4  16        9.75        6.66      3.28 o 
  -5  -3  16        7.44       10.66      3.53 o 
  -4  -3  16        0.04        1.71      2.74 o 
  -3  -3  16       53.08       50.19      4.12 o 
  -2  -3  16        0.70       -0.59      2.67 o 
  -1  -3  16       28.22       26.97      3.14 o 
   0  -3  16       16.30       15.44      1.97 o 
   1  -3  16       15.53       18.62      2.77 o 
   2  -3  16        8.34        6.62      2.82 o 
   3  -3  16        1.26       -0.32      2.74 o 
   4  -3  16        0.02        1.91      2.69 o 
  -5  -2  16        0.14       -1.44      2.97 o 
  -4  -2  16        0.23        4.75      2.86 o 
  -3  -2  16        4.31        2.57      2.92 o 
  -2  -2  16        0.62       -2.62      2.62 o 
  -1  -2  16       10.36       10.09      2.70 o 
   0  -2  16       40.43       34.68      6.11 o 
   1  -2  16        1.90       -3.09      3.09 o 
   2  -2  16       67.70       70.08      4.48 o 
   3  -2  16       12.97        7.10      3.19 o 
   4  -2  16       11.20        9.29      3.16 o 
  -5  -1  16        8.33       11.09      2.87 o 
  -4  -1  16        1.05        4.34      2.57 o 
  -3  -1  16       12.38        8.92      3.01 o 
  -2  -1  16        0.27        0.42      2.45 o 
  -1  -1  16       72.20       65.62      4.07 o 
   0  -1  16        1.97       -0.98      1.84 o 
   1  -1  16       64.26       72.29      4.26 o 
   2  -1  16       13.82       16.68      2.79 o 
   3  -1  16        4.48        6.98      2.94 o 
   4  -1  16        9.81       14.41      3.35 o 
  -5   0  16        8.70       14.58      3.09 o 
  -4   0  16        0.02       -1.28      2.67 o 
  -3   0  16        0.07        6.15      2.20 o 
  -2   0  16       11.85       14.97      2.75 o 
  -1   0  16       13.92       11.39      2.84 o 
   0   0  16       81.56       94.42      5.58 o 
   1   0  16        0.00       -2.55      2.55 o 
   2   0  16       12.13        3.94      3.11 o 
   3   0  16        0.01       -0.81      2.57 o 
   4   0  16        5.18        8.94      2.86 o 
  -5   1  16        0.31       -1.44      2.94 o 
  -4   1  16       13.06       21.12      3.16 o 
  -3   1  16        0.04        1.39      2.38 o 
  -2   1  16        3.57        2.52      2.60 o 
  -1   1  16       30.06       24.81      3.38 o 
   0   1  16       18.81       18.62      2.10 o 
   1   1  16       10.36       13.72      2.64 o 
   2   1  16       11.26       13.23      2.81 o 
   3   1  16        0.00       -2.82      2.82 o 
   4   1  16        9.63       11.07      3.50 o 
  -5   2  16       23.58       13.21      4.12 o 
  -4   2  16        0.09       -3.06      3.06 o 
  -3   2  16       12.94       12.71      3.16 o 
  -2   2  16       10.33       13.65      2.75 o 
  -1   2  16        9.60        7.27      2.65 o 
   0   2  16       10.30       13.36      2.26 o 
   1   2  16        0.58        1.77      2.62 o 
   2   2  16        0.48       -2.04      2.87 o 
   3   2  16        2.86        0.37      2.86 o 
  -4   3  16        8.34       10.31      2.97 o 
  -3   3  16        8.10        9.45      3.13 o 
  -2   3  16        2.55        6.78      2.81 o 
  -1   3  16       14.19       13.10      2.87 o 
   0   3  16       12.55       15.04      2.20 o 
   1   3  16        1.55        5.63      3.02 o 
   2   3  16        3.17        1.67      3.04 o 
  -2   4  16        1.18       -0.74      2.82 o 
  -1   4  16        2.56       -1.30      2.86 o 
   0   4  16        1.76        3.16      1.92 o 
   0  -6  17        2.16        5.09      2.06 o 
   1  -6  17        5.47        6.39      2.97 o 
  -2  -5  17        9.15       11.41      3.24 o 
  -1  -5  17        0.49       -0.69      3.01 o 
   0  -5  17       44.20       43.25      5.09 o 
   1  -5  17        0.02        0.17      2.67 o 
   2  -5  17        3.72        0.00      2.97 o 
   3  -5  17        5.45        7.30      3.36 o 
  -3  -4  17       10.72       12.81      2.86 o 
  -2  -4  17        3.69       10.61      2.69 o 
  -1  -4  17       25.32       33.21      3.48 o 
   0  -4  17       25.88       31.29      2.90 o 
   1  -4  17        0.41        1.96      2.67 o 
   2  -4  17       16.12       21.39      3.48 o 
   3  -4  17        5.90        1.61      2.87 o 
  -4  -3  17        0.11        1.62      2.75 o 
  -3  -3  17        3.19        5.22      2.94 o 
  -2  -3  17        8.00        6.05      3.11 o 
  -1  -3  17        9.18        9.87      2.94 o 
   0  -3  17        9.93       12.30      2.75 o 
   1  -3  17        1.87        5.75      2.62 o 
   2  -3  17       45.18       40.91      3.99 o 
   3  -3  17        3.18        6.02      2.79 o 
   4  -3  17       19.71       29.12      3.67 o 
  -4  -2  17       48.94       53.67      4.41 o 
  -3  -2  17        8.50        6.98      3.23 o 
  -2  -2  17       81.05       83.88      4.83 o 
  -1  -2  17       19.71       21.06      3.19 o 
   0  -2  17        6.42        6.61      1.82 o 
   1  -2  17       54.39       56.00      4.24 o 
   2  -2  17        5.05        1.74      2.82 o 
   3  -2  17        4.48        1.18      2.91 o 
   4  -2  17       13.37       13.59      3.38 o 
  -5  -1  17        3.66        5.04      2.87 o 
  -4  -1  17        0.36        7.87      2.50 o 
  -3  -1  17        2.78        4.48      2.84 o 
  -2  -1  17       13.71       18.25      3.09 o 
  -1  -1  17        1.33        2.37      2.40 o 
   0  -1  17       24.83       24.07      2.38 o 
   1  -1  17        0.59       -1.22      2.72 o 
   2  -1  17        0.02        2.08      2.69 o 
   3  -1  17        2.40        3.24      2.65 o 
   4  -1  17        0.35        0.93      2.75 o 
  -5   0  17        1.57        2.60      3.11 o 
  -4   0  17       18.55       20.48      3.55 o 
  -3   0  17       11.61        9.19      2.75 o 
  -2   0  17       13.78       19.87      2.89 o 
  -1   0  17       13.66       11.30      3.19 o 
   0   0  17        0.64       -0.71      2.01 o 
   1   0  17        5.32       10.27      2.67 o 
   2   0  17        0.25       -0.98      2.75 o 
   3   0  17        0.88        0.00      2.79 o 
  -4   1  17        1.16        2.30      2.97 o 
  -3   1  17       13.54       16.63      3.19 o 
  -2   1  17       34.34       38.17      3.77 o 
  -1   1  17        2.14        3.45      2.33 o 
   0   1  17        3.31        4.27      1.80 o 
   1   1  17        0.05       -1.62      2.64 o 
   2   1  17        0.55        1.54      2.50 o 
   3   1  17        5.69        4.97      3.08 o 
  -4   2  17        4.41        6.27      2.77 o 
  -3   2  17        1.39        2.97      2.74 o 
  -2   2  17        0.04        2.87      2.52 o 
  -1   2  17        6.38       11.85      2.64 o 
   0   2  17       10.54       15.81      2.21 o 
   1   2  17        2.35        7.49      2.74 o 
   2   2  17        5.32        8.62      2.87 o 
  -3   3  17        5.79        5.98      3.43 o 
  -2   3  17        6.35        8.18      2.87 o 
  -1   3  17       21.94       22.54      3.62 o 
   0   3  17        0.28        0.02      2.19 o 
  -1  -5  18        4.39        5.37      2.97 o 
   0  -5  18        2.15        4.86      2.03 o 
   1  -5  18        1.45        3.87      2.77 o 
  -3  -4  18        0.19       -0.57      2.91 o 
  -2  -4  18        4.93        7.35      2.94 o 
  -1  -4  18       19.82       19.99      3.68 o 
   0  -4  18        0.69       -0.31      3.35 o 
   1  -4  18        9.32        6.10      2.96 o 
   2  -4  18       12.26       14.21      3.28 o 
  -3  -3  18        8.29        5.37      2.84 o 
  -2  -3  18       24.78       23.88      3.63 o 
  -1  -3  18        0.15       -0.17      2.62 o 
   0  -3  18        3.06        0.16      2.14 o 
   1  -3  18       12.43       16.04      3.23 o 
   2  -3  18        0.29       -1.22      3.06 o 
   3  -3  18       31.35       37.45      4.22 o 
  -4  -2  18        0.11       -3.21      3.21 o 
  -3  -2  18       40.32       38.71      4.24 o 
  -2  -2  18       10.63       13.25      2.99 o 
  -1  -2  18        5.51        6.29      2.84 o 
   0  -2  18        6.75       10.54      1.85 o 
   1  -2  18        0.39        1.96      2.84 o 
   2  -2  18       21.70       17.59      3.82 o 
   3  -2  18        6.46        3.26      3.04 o 
  -4  -1  18       11.89       17.00      3.51 o 
  -3  -1  18        0.16       -1.37      2.70 o 
  -2  -1  18        1.13        3.45      2.69 o 
  -1  -1  18        5.82        4.33      2.77 o 
   0  -1  18        1.94        3.31      1.99 o 
   1  -1  18       41.54       47.28      4.04 o 
   2  -1  18        0.29       -0.69      2.87 o 
   3  -1  18        0.94        2.20      2.94 o 
  -4   0  18        7.00        3.13      3.28 o 
  -3   0  18       14.22       17.66      3.36 o 
  -2   0  18        0.00        0.51      2.50 o 
  -1   0  18        0.03       -0.66      2.64 o 
   0   0  18        2.18        5.12      1.73 o 
   1   0  18        0.15        1.86      2.53 o 
   2   0  18        0.12        0.71      2.69 o 
   3   0  18        7.41        9.23      2.77 o 
  -4   1  18        4.28        0.76      2.84 o 
  -3   1  18        1.43        5.53      2.55 o 
  -2   1  18        2.47       -1.72      3.02 o 
  -1   1  18        6.24        8.82      2.81 o 
   0   1  18        2.53        5.03      1.98 o 
   1   1  18        4.44        2.11      2.89 o 
   2   1  18       11.76       14.40      3.33 o 
  -3   2  18        0.24        1.88      2.77 o 
  -2   2  18       14.14       18.15      3.35 o 
  -1   2  18        5.15        0.00      3.18 o 
   0   2  18        1.62        0.99      2.06 o 
   1   2  18        5.71       11.59      2.69 o 
  -1  -4  19        2.72        2.79      3.09 o 
   0  -4  19       15.40       19.21      2.52 o 
   1  -4  19        7.86        4.28      3.43 o 
  -2  -3  19        1.98       -0.91      3.46 o 
  -1  -3  19       36.73       39.09      4.36 o 
   0  -3  19       14.38       19.22      2.22 o 
   1  -3  19        2.68        2.69      3.06 o 
   2  -3  19       51.02       61.15      4.65 o 
  -3  -2  19        1.78       -0.93      2.92 o 
  -2  -2  19        0.96        3.90      2.74 o 
  -1  -2  19        2.93        1.39      2.77 o 
   0  -2  19        0.07       -1.98      1.98 o 
   1  -2  19       28.02       29.12      4.02 o 
   2  -2  19        1.20       -3.24      3.24 o 
  -3  -1  19        3.07        0.74      3.08 o 
  -2  -1  19        4.17       -0.88      3.01 o 
  -1  -1  19        1.81        2.08      2.84 o 
   0  -1  19        4.95        2.86      2.14 o 
   1  -1  19        3.15        2.65      3.06 o 
   2  -1  19        0.79       -1.66      2.81 o 
  -3   0  19        3.63        6.13      3.19 o 
  -2   0  19        1.33        0.00      2.94 o 
  -1   0  19       16.31       15.31      3.43 o 
   0   0  19        0.02       -0.03      1.94 o 
   1   0  19       18.50       22.49      3.79 o 
  -2   1  19       23.13       27.76      3.85 o 
  -1   1  19        1.81        5.12      2.99 o 
   0   1  19       26.90       32.87      2.76 o 
  -1  -2  20        1.03       -1.67      2.75 o 
   0  -2  20       11.73       10.41      2.53 o 
  -1  -1  20        0.72        1.12      2.86 o 
   0  -1  20        4.40        4.92      2.51 o 
                                                 
